# Supplementary material for: X-ray electron density analysis of chemical bonding in permanent magnet Nd2Fe14B
Source: IUCrJ. 2025 Sep 29;12(Pt 6):658–69. doi: 10.1107/S2052252525007602 (PMC12573920; doi:10.1107/S2052252525007602)
Supplement: Supplementary file 1 [file m-12-00658-sup1.cif]

data_nd2fe14b_100k
_audit_creation_date               2025-04-30
_audit_creation_method
;
Olex2 1.5
(compiled 2024.02.16 svn.r378c4104 for OlexSys, GUI svn.r6928)
;
_shelx_SHELXL_version_number       '2019/1'
_audit_contact_author_address      ?
_audit_contact_author_email        ?
_audit_contact_author_name         ''
_audit_contact_author_phone        ?
_publ_contact_author_id_orcid      ?
_publ_section_references
;
Dolomanov, O.V., Bourhis, L.J., Gildea, R.J, Howard, J.A.K. & Puschmann, H.
 (2009), J. Appl. Cryst. 42, 339-341.

Sheldrick, G.M. (2008). Acta Cryst. A64, 112-122.
;
_chemical_name_common              ?
_chemical_name_systematic          ?
_chemical_formula_moiety           'B Fe14 Nd2'
_chemical_formula_sum              'B Fe14 Nd2'
_chemical_formula_weight           1081.19
_chemical_melting_point            ?
loop_
  _atom_type_symbol
  _atom_type_description
  _atom_type_scat_dispersion_real
  _atom_type_scat_dispersion_imag
  _atom_type_scat_source
 'B' 'B' -0.0006 0.0001 'International Tables Vol C Tables 4.2.6.8 and 6.1.1.4'
 'Fe' 'Fe' 0.0715 0.1117 'International Tables Vol C Tables 4.2.6.8 and 6.1.1.4'
 'Nd' 'Nd' -1.0899 2.7586
 'International Tables Vol C Tables 4.2.6.8 and 6.1.1.4'

_shelx_space_group_comment
;
The symmetry employed for this shelxl refinement is uniquely defined
by the following loop, which should always be used as a source of
symmetry information in preference to the above space-group names.
They are only intended as comments.
;
_space_group_crystal_system        tetragonal
_space_group_IT_number             136
_space_group_name_H-M_alt          'P 42/m n m'
_space_group_name_Hall             '-P 4n 2n'
loop_
  _space_group_symop_operation_xyz
 'x, y, z'
 '-x, -y, z'
 '-y+1/2, x+1/2, z+1/2'
 'y+1/2, -x+1/2, z+1/2'
 '-x+1/2, y+1/2, -z+1/2'
 'x+1/2, -y+1/2, -z+1/2'
 'y, x, -z'
 '-y, -x, -z'
 '-x, -y, -z'
 'x, y, -z'
 'y-1/2, -x-1/2, -z-1/2'
 '-y-1/2, x-1/2, -z-1/2'
 'x-1/2, -y-1/2, z-1/2'
 '-x-1/2, y-1/2, z-1/2'
 '-y, -x, z'
 'y, x, z'

_cell_length_a                     8.8135(2)
_cell_length_b                     8.8135(2)
_cell_length_c                     12.1933(3)
_cell_angle_alpha                  90
_cell_angle_beta                   90
_cell_angle_gamma                  90
_cell_volume                       947.15(5)
_cell_formula_units_Z              4
_cell_measurement_reflns_used      4161
_cell_measurement_temperature      100(1)
_cell_measurement_theta_max        18.073
_cell_measurement_theta_min        0.995
_shelx_estimated_absorpt_T_max     0.900
_shelx_estimated_absorpt_T_min     0.605
_exptl_absorpt_coefficient_mu      4.305
_exptl_absorpt_correction_T_max    0.7447
_exptl_absorpt_correction_T_min    0.5688
_exptl_absorpt_correction_type     multi-scan
_exptl_absorpt_process_details
;
SADABS-2016/2 (Bruker,2016/2) was used for absorption correction.
wR2(int) was 0.0775 before and 0.0590 after correction.
The Ratio of minimum to maximum transmission is 0.7638.
The \l/2 correction factor is Not present.
;
_exptl_absorpt_special_details     ?
_exptl_crystal_colour              black
_exptl_crystal_colour_primary      black
_exptl_crystal_density_diffrn      7.582
_exptl_crystal_density_meas        ?
_exptl_crystal_density_method      ?
_exptl_crystal_description         block
_exptl_crystal_F_000               1956
_exptl_crystal_size_max            0.13
_exptl_crystal_size_mid            0.06
_exptl_crystal_size_min            0.025
_exptl_transmission_factor_max     ?
_exptl_transmission_factor_min     ?
_diffrn_reflns_av_R_equivalents    0.0428
_diffrn_reflns_av_unetI/netI       0.0086
_diffrn_reflns_Laue_measured_fraction_full  0.998
_diffrn_reflns_Laue_measured_fraction_max  1.000
_diffrn_reflns_limit_h_max         22
_diffrn_reflns_limit_h_min         -22
_diffrn_reflns_limit_k_max         22
_diffrn_reflns_limit_k_min         -22
_diffrn_reflns_limit_l_max         30
_diffrn_reflns_limit_l_min         -30
_diffrn_reflns_number              143698
_diffrn_reflns_point_group_measured_fraction_full  0.998
_diffrn_reflns_point_group_measured_fraction_max  1.000
_diffrn_reflns_theta_full          8.564
_diffrn_reflns_theta_max           18.073
_diffrn_reflns_theta_min           0.995
_diffrn_ambient_temperature        100(1)
_diffrn_detector_area_resol_mean   ?
_diffrn_measured_fraction_theta_full  0.998
_diffrn_measured_fraction_theta_max  1.000
_diffrn_measurement_device_type    'kappa goniometer'
_diffrn_measurement_method         ?
_diffrn_radiation_type             'synchrotron'
_diffrn_radiation_wavelength       0.2482
_diffrn_source                     ?
_reflns_Friedel_coverage           0.000
_reflns_Friedel_fraction_full      .
_reflns_Friedel_fraction_max       .
_reflns_number_gt                  4104
_reflns_number_total               4161
_reflns_special_details
;
 Reflections were merged by SHELXL according to the crystal
 class for the calculation of statistics and refinement.
 
 _reflns_Friedel_fraction is defined as the number of unique
 Friedel pairs measured divided by the number that would be
 possible theoretically, ignoring centric projections and
 systematic absences.
;
_reflns_threshold_expression       'I > 2\s(I)'
_computing_cell_refinement         ?
_computing_data_collection         ?
_computing_data_reduction          ?
_computing_molecular_graphics      'Olex2 1.5 (Dolomanov et al., 2009)'
_computing_publication_material    'Olex2 1.5 (Dolomanov et al., 2009)'
_computing_structure_refinement    'XL  (Sheldrick, 2008)'
_computing_structure_solution      ?
_refine_diff_density_max           0.880
_refine_diff_density_min           -2.497
_refine_diff_density_rms           0.217
_refine_ls_extinction_coef         .
_refine_ls_extinction_method       none
_refine_ls_goodness_of_fit_ref     1.125
_refine_ls_hydrogen_treatment      undef
_refine_ls_matrix_type             full
_refine_ls_number_parameters       51
_refine_ls_number_reflns           4161
_refine_ls_number_restraints       0
_refine_ls_R_factor_all            0.0088
_refine_ls_R_factor_gt             0.0086
_refine_ls_restrained_S_all        1.125
_refine_ls_shift/su_max            0.004
_refine_ls_shift/su_mean           0.000
_refine_ls_structure_factor_coef   Fsqd
_refine_ls_weighting_details      
 'w=1/[\s^2^(Fo^2^)+(0.0107P)^2^] where P=(Fo^2^+2Fc^2^)/3'
_refine_ls_weighting_scheme        calc
_refine_ls_wR_factor_gt            0.0206
_refine_ls_wR_factor_ref           0.0207
_refine_special_details            ?
_olex2_refinement_description
;
;
_atom_sites_solution_hydrogens     .
_atom_sites_solution_primary       ?
_atom_sites_solution_secondary     ?
loop_
  _atom_site_label
  _atom_site_type_symbol
  _atom_site_fract_x
  _atom_site_fract_y
  _atom_site_fract_z
  _atom_site_U_iso_or_equiv
  _atom_site_adp_type
  _atom_site_occupancy
  _atom_site_site_symmetry_order
  _atom_site_calc_flag
  _atom_site_refinement_flags_posn
  _atom_site_refinement_flags_adp
  _atom_site_refinement_flags_occupancy
  _atom_site_disorder_assembly
  _atom_site_disorder_group
 Nd1 Nd 0.35690(2) 0.35690(2) 0.000000 0.00273(1) Uani 1 4 d S T P . .
 Nd2 Nd 0.77011(2) 0.22989(2) 0.000000 0.00270(1) Uani 1 4 d S T P . .
 Fe1 Fe 0.000000 0.000000 0.11558(2) 0.00261(1) Uani 1 4 d S T P . .
 Fe2 Fe 0.000000 0.500000 0.000000 0.00285(1) Uani 1 4 d S T P . .
 Fe3 Fe 0.09806(2) 0.09806(2) 0.29590(2) 0.00293(1) Uani 1 2 d S T P . .
 Fe4 Fe 0.31753(2) 0.31753(2) 0.25416(2) 0.00287(1) Uani 1 2 d S T P . .
 Fe5 Fe 0.56705(2) 0.22492(2) 0.37229(2) 0.00283(1) Uani 1 1 d . . . . .
 Fe6 Fe 0.13968(2) 0.53685(2) 0.17602(2) 0.00269(1) Uani 1 1 d . . . . .
 B1 B 0.12397(8) 0.12397(8) 0.000000 0.00513(10) Uani 1 4 d S T P . .

loop_
  _atom_site_aniso_label
  _atom_site_aniso_U_11
  _atom_site_aniso_U_22
  _atom_site_aniso_U_33
  _atom_site_aniso_U_23
  _atom_site_aniso_U_13
  _atom_site_aniso_U_12
 Nd1 0.00277(1) 0.00277(1) 0.00265(1) 0.000 0.000 -0.00029(1)
 Nd2 0.00288(1) 0.00288(1) 0.00232(1) 0.000 0.000 -0.00050(1)
 Fe1 0.00255(2) 0.00255(2) 0.00272(3) 0.000 0.000 -0.00025(2)
 Fe2 0.00330(3) 0.00278(3) 0.00249(3) 0.000 0.000 -0.00001(2)
 Fe3 0.00284(1) 0.00284(1) 0.00313(2) -0.00013(1) -0.00013(1) 0.00015(2)
 Fe4 0.00291(1) 0.00291(1) 0.00279(2) 0.00007(1) 0.00007(1) 0.00015(2)
 Fe5 0.00286(1) 0.00249(1) 0.00313(1) -0.00023(1) -0.00008(1) -0.00008(1)
 Fe6 0.00262(1) 0.00267(1) 0.00280(1) 0.00000(1) -0.00013(1) -0.00006(1)
 B1 0.00576(16) 0.00576(16) 0.0039(2) 0.000 0.000 -0.0004(2)

_geom_special_details
;
 All esds (except the esd in the dihedral angle between two l.s. planes)
 are estimated using the full covariance matrix.  The cell esds are taken
 into account individually in the estimation of esds in distances, angles
 and torsion angles; correlations between esds in cell parameters are only
 used when they are defined by crystal symmetry.  An approximate (isotropic)
 treatment of cell esds is used for estimating esds involving l.s. planes.
;
loop_
  _geom_bond_atom_site_label_1
  _geom_bond_atom_site_label_2
  _geom_bond_distance
  _geom_bond_site_symmetry_2
  _geom_bond_publ_flag
 Nd1 Fe3 3.29676(9) 11_666 ?
 Nd1 Fe4 3.13772(11) . ?
 Nd1 Fe4 3.13770(11) 10 ?
 Nd1 Fe5 3.07752(8) 12_656 ?
 Nd1 Fe5 3.07752(8) 6_455 ?
 Nd1 Fe5 3.07752(8) 13_565 ?
 Nd1 Fe5 3.07752(8) 3_544 ?
 Nd1 Fe6 3.28437(8) 16 ?
 Nd1 Fe6 3.28438(8) . ?
 Nd1 Fe6 3.28437(8) 10 ?
 Nd1 Fe6 3.28437(8) 7 ?
 Nd1 B1 2.9033(10) . ?
 Nd2 Fe2 3.12611(7) 1_655 ?
 Nd2 Fe2 3.12611(8) 7 ?
 Nd2 Fe4 3.05527(10) 4_554 ?
 Nd2 Fe4 3.05527(10) 11_666 ?
 Nd2 Fe5 3.07117(8) 13_665 ?
 Nd2 Fe5 3.07117(8) 6 ?
 Nd2 Fe5 3.07117(8) 11_666 ?
 Nd2 Fe5 3.07117(8) 4_554 ?
 Nd2 Fe6 3.07655(8) 16 ?
 Nd2 Fe6 3.07655(7) 7 ?
 Nd2 Fe6 3.07655(8) 2_665 ?
 Nd2 Fe6 3.07655(8) 9_665 ?
 Fe1 Fe1 2.8186(2) 9 ?
 Fe1 Fe3 2.51557(13) 2 ?
 Fe1 Fe3 2.51558(13) . ?
 Fe1 Fe4 2.77404(11) 12_656 ?
 Fe1 Fe4 2.77404(11) 11_566 ?
 Fe1 Fe5 2.49975(8) 11_566 ?
 Fe1 Fe5 2.49975(8) 5_545 ?
 Fe1 Fe5 2.49975(8) 6_455 ?
 Fe1 Fe5 2.49975(8) 12_656 ?
 Fe1 B1 2.0913(7) . ?
 Fe1 B1 2.0913(7) 9 ?
 Fe2 Fe5 2.58913(7) 6_455 ?
 Fe2 Fe5 2.58913(7) 5 ?
 Fe2 Fe5 2.58913(7) 14_665 ?
 Fe2 Fe5 2.58913(7) 13_565 ?
 Fe2 Fe6 2.49545(7) 9_565 ?
 Fe2 Fe6 2.49545(7) 2_565 ?
 Fe2 Fe6 2.49548(7) . ?
 Fe2 Fe6 2.49545(7) 10 ?
 Fe3 Fe3 2.44449(17) 2 ?
 Fe3 Fe4 2.65315(10) 11_566 ?
 Fe3 Fe4 2.78245(13) . ?
 Fe3 Fe4 2.65315(10) 12_656 ?
 Fe3 Fe5 2.59127(10) 6_455 ?
 Fe3 Fe5 2.59127(10) 12_656 ?
 Fe3 Fe6 2.39816(9) 5_545 ?
 Fe3 Fe6 2.39816(9) 11_566 ?
 Fe4 Fe5 2.75262(9) . ?
 Fe4 Fe5 2.71871(10) 12_656 ?
 Fe4 Fe5 2.71871(10) 6_455 ?
 Fe4 Fe5 2.75260(9) 16 ?
 Fe4 Fe6 2.64321(9) 5_545 ?
 Fe4 Fe6 2.66484(8) . ?
 Fe4 Fe6 2.64321(10) 11_566 ?
 Fe4 Fe6 2.66485(8) 16 ?
 Fe5 Fe5 2.59299(13) 15_665 ?
 Fe5 Fe6 2.52245(10) 16 ?
 Fe5 Fe6 2.53257(10) 5_545 ?
 Fe5 Fe6 2.46564(9) 6 ?
 Fe5 B1 2.1096(3) 11_666 ?
 Fe6 Fe6 2.54886(10) 11_566 ?
 Fe6 Fe6 2.54886(10) 12_666 ?
 Fe6 Fe6 2.54630(13) 2_565 ?

loop_
  _geom_angle_atom_site_label_1
  _geom_angle_atom_site_label_2
  _geom_angle_atom_site_label_3
  _geom_angle
  _geom_angle_site_symmetry_1
  _geom_angle_site_symmetry_3
  _geom_angle_publ_flag
 Fe4 Nd1 Fe3 146.120(2) 10 11_666 ?
 Fe4 Nd1 Fe3 48.625(2) . 11_666 ?
 Fe4 Nd1 Fe4 162.004(3) 10 . ?
 Fe4 Nd1 Fe6 129.374(1) 10 . ?
 Fe4 Nd1 Fe6 129.373(2) 10 16 ?
 Fe4 Nd1 Fe6 129.373(1) . 10 ?
 Fe4 Nd1 Fe6 48.967(2) . 16 ?
 Fe4 Nd1 Fe6 48.967(1) 10 7 ?
 Fe4 Nd1 Fe6 48.966(2) . . ?
 Fe4 Nd1 Fe6 48.967(1) 10 10 ?
 Fe4 Nd1 Fe6 129.373(1) . 7 ?
 Fe5 Nd1 Fe3 129.270(2) 3_544 11_666 ?
 Fe5 Nd1 Fe3 82.476(2) 12_656 11_666 ?
 Fe5 Nd1 Fe3 160.971(2) 13_565 11_666 ?
 Fe5 Nd1 Fe3 100.453(3) 6_455 11_666 ?
 Fe5 Nd1 Fe4 112.461(2) 13_565 . ?
 Fe5 Nd1 Fe4 112.460(2) 6_455 10 ?
 Fe5 Nd1 Fe4 51.869(2) 6_455 . ?
 Fe5 Nd1 Fe4 112.460(2) 12_656 10 ?
 Fe5 Nd1 Fe4 51.868(2) 13_565 10 ?
 Fe5 Nd1 Fe4 51.869(2) 12_656 . ?
 Fe5 Nd1 Fe4 51.868(2) 3_544 10 ?
 Fe5 Nd1 Fe4 112.461(2) 3_544 . ?
 Fe5 Nd1 Fe5 49.831(2) 13_565 3_544 ?
 Fe5 Nd1 Fe5 49.831(2) 6_455 12_656 ?
 Fe5 Nd1 Fe5 60.793(3) 3_544 12_656 ?
 Fe5 Nd1 Fe5 60.793(3) 13_565 6_455 ?
 Fe5 Nd1 Fe5 82.357(3) 13_565 12_656 ?
 Fe5 Nd1 Fe5 82.357(3) 3_544 6_455 ?
 Fe5 Nd1 Fe6 45.462(2) 12_656 16 ?
 Fe5 Nd1 Fe6 86.193(2) 6_455 16 ?
 Fe5 Nd1 Fe6 86.193(2) 12_656 . ?
 Fe5 Nd1 Fe6 87.703(2) 12_656 7 ?
 Fe5 Nd1 Fe6 45.462(2) 6_455 . ?
 Fe5 Nd1 Fe6 126.506(2) 13_565 16 ?
 Fe5 Nd1 Fe6 126.506(2) 6_455 7 ?
 Fe5 Nd1 Fe6 126.506(2) 12_656 10 ?
 Fe5 Nd1 Fe6 126.506(2) 3_544 . ?
 Fe5 Nd1 Fe6 87.703(2) 3_544 16 ?
 Fe5 Nd1 Fe6 45.462(2) 13_565 10 ?
 Fe5 Nd1 Fe6 45.462(2) 3_544 7 ?
 Fe5 Nd1 Fe6 87.703(2) 6_455 10 ?
 Fe5 Nd1 Fe6 87.703(2) 13_565 . ?
 Fe5 Nd1 Fe6 86.193(2) 3_544 10 ?
 Fe5 Nd1 Fe6 86.193(2) 13_565 7 ?
 Fe6 Nd1 Fe3 104.605(2) 7 11_666 ?
 Fe6 Nd1 Fe3 42.741(2) 16 11_666 ?
 Fe6 Nd1 Fe3 144.191(2) 10 11_666 ?
 Fe6 Nd1 Fe3 79.885(2) . 11_666 ?
 Fe6 Nd1 Fe6 97.813(3) 7 10 ?
 Fe6 Nd1 Fe6 81.608(3) 7 16 ?
 Fe6 Nd1 Fe6 171.888(2) 10 16 ?
 Fe6 Nd1 Fe6 171.888(2) 7 . ?
 Fe6 Nd1 Fe6 81.608(2) 10 . ?
 Fe6 Nd1 Fe6 97.812(3) 16 . ?
 B1 Nd1 Fe3 122.753(1) . 11_666 ?
 B1 Nd1 Fe4 81.002(2) . 10 ?
 B1 Nd1 Fe4 81.003(2) . . ?
 B1 Nd1 Fe5 41.178(2) . 13_565 ?
 B1 Nd1 Fe5 41.178(2) . 12_656 ?
 B1 Nd1 Fe5 41.178(2) . 6_455 ?
 B1 Nd1 Fe5 41.178(2) . 3_544 ?
 B1 Nd1 Fe6 85.944(1) . . ?
 B1 Nd1 Fe6 85.944(1) . 16 ?
 B1 Nd1 Fe6 85.944(1) . 10 ?
 B1 Nd1 Fe6 85.944(1) . 7 ?
 Fe2 Nd2 Fe2 170.801(2) 1_655 7 ?
 Fe4 Nd2 Fe2 90.9 11_666 7 ?
 Fe4 Nd2 Fe2 90.9 11_666 1_655 ?
 Fe4 Nd2 Fe2 90.9 4_554 1_655 ?
 Fe4 Nd2 Fe2 90.9 4_554 7 ?
 Fe4 Nd2 Fe4 157.694(4) 4_554 11_666 ?
 Fe4 Nd2 Fe5 113.493(2) 4_554 6 ?
 Fe4 Nd2 Fe5 53.397(2) 11_666 11_666 ?
 Fe4 Nd2 Fe5 113.493(2) 11_666 13_665 ?
 Fe4 Nd2 Fe5 53.397(2) 11_666 6 ?
 Fe4 Nd2 Fe5 113.493(2) 4_554 11_666 ?
 Fe4 Nd2 Fe5 53.397(2) 4_554 13_665 ?
 Fe4 Nd2 Fe5 113.493(2) 11_666 4_554 ?
 Fe4 Nd2 Fe5 53.397(2) 4_554 4_554 ?
 Fe4 Nd2 Fe6 51.069(2) 11_666 16 ?
 Fe4 Nd2 Fe6 137.773(2) 4_554 2_665 ?
 Fe4 Nd2 Fe6 137.773(1) 4_554 16 ?
 Fe4 Nd2 Fe6 51.069(2) 4_554 9_665 ?
 Fe4 Nd2 Fe6 51.069(2) 4_554 7 ?
 Fe4 Nd2 Fe6 137.773(1) 11_666 9_665 ?
 Fe4 Nd2 Fe6 137.773(2) 11_666 7 ?
 Fe4 Nd2 Fe6 51.069(2) 11_666 2_665 ?
 Fe5 Nd2 Fe2 137.136(1) 13_665 7 ?
 Fe5 Nd2 Fe2 137.136(1) 11_666 1_655 ?
 Fe5 Nd2 Fe2 137.136(1) 6 7 ?
 Fe5 Nd2 Fe2 137.136(1) 4_554 1_655 ?
 Fe5 Nd2 Fe2 49.380(1) 4_554 7 ?
 Fe5 Nd2 Fe2 49.380(1) 6 1_655 ?
 Fe5 Nd2 Fe2 49.380(1) 13_665 1_655 ?
 Fe5 Nd2 Fe2 49.380(1) 11_666 7 ?
 Fe5 Nd2 Fe5 60.932(3) 6 13_665 ?
 Fe5 Nd2 Fe5 118.562(3) 13_665 11_666 ?
 Fe5 Nd2 Fe5 87.934(2) 4_554 13_665 ?
 Fe5 Nd2 Fe5 118.562(3) 4_554 6 ?
 Fe5 Nd2 Fe5 87.934(2) 6 11_666 ?
 Fe5 Nd2 Fe5 60.932(3) 4_554 11_666 ?
 Fe5 Nd2 Fe6 163.067(2) 13_665 16 ?
 Fe5 Nd2 Fe6 48.655(2) 6 2_665 ?
 Fe5 Nd2 Fe6 104.432(2) 11_666 2_665 ?
 Fe5 Nd2 Fe6 48.655(2) 11_666 16 ?
 Fe5 Nd2 Fe6 92.684(2) 13_665 2_665 ?
 Fe5 Nd2 Fe6 92.684(2) 11_666 7 ?
 Fe5 Nd2 Fe6 163.067(2) 4_554 2_665 ?
 Fe5 Nd2 Fe6 104.432(2) 6 16 ?
 Fe5 Nd2 Fe6 104.432(2) 4_554 9_665 ?
 Fe5 Nd2 Fe6 163.067(2) 11_666 9_665 ?
 Fe5 Nd2 Fe6 92.684(2) 4_554 16 ?
 Fe5 Nd2 Fe6 48.655(2) 4_554 7 ?
 Fe5 Nd2 Fe6 104.432(2) 13_665 7 ?
 Fe5 Nd2 Fe6 92.684(2) 6 9_665 ?
 Fe5 Nd2 Fe6 48.655(2) 13_665 9_665 ?
 Fe5 Nd2 Fe6 163.067(2) 6 7 ?
 Fe6 Nd2 Fe2 47.438(2) 2_665 1_655 ?
 Fe6 Nd2 Fe2 47.438(1) 16 7 ?
 Fe6 Nd2 Fe2 129.043(2) 7 1_655 ?
 Fe6 Nd2 Fe2 129.043(2) 16 1_655 ?
 Fe6 Nd2 Fe2 129.043(2) 9_665 7 ?
 Fe6 Nd2 Fe2 47.438(1) 9_665 1_655 ?
 Fe6 Nd2 Fe2 129.043(2) 2_665 7 ?
 Fe6 Nd2 Fe2 47.438(2) 7 7 ?
 Fe6 Nd2 Fe6 81.878(3) 7 9_665 ?
 Fe6 Nd2 Fe6 88.472(3) 2_665 9_665 ?
 Fe6 Nd2 Fe6 81.878(3) 2_665 16 ?
 Fe6 Nd2 Fe6 146.311(3) 16 9_665 ?
 Fe6 Nd2 Fe6 146.311(3) 7 2_665 ?
 Fe6 Nd2 Fe6 88.472(3) 7 16 ?
 Fe1 Fe1 Nd2 63.810(2) 9 9_655 ?
 Fe3 Fe1 Nd2 112.691(2) . 9_655 ?
 Fe3 Fe1 Nd2 112.691(2) 2 9_655 ?
 Fe3 Fe1 Fe1 150.930(3) 2 9 ?
 Fe3 Fe1 Fe1 150.931(2) . 9 ?
 Fe3 Fe1 Fe3 58.139(5) 2 . ?
 Fe3 Fe1 Fe4 59.972(3) 2 11_566 ?
 Fe3 Fe1 Fe4 59.972(3) . 11_566 ?
 Fe3 Fe1 Fe4 59.972(3) 2 12_656 ?
 Fe3 Fe1 Fe4 59.972(3) . 12_656 ?
 Fe4 Fe1 Nd2 61.118(3) 12_656 9_655 ?
 Fe4 Fe1 Nd2 171.262(4) 11_566 9_655 ?
 Fe4 Fe1 Fe1 124.928(3) 11_566 9 ?
 Fe4 Fe1 Fe1 124.928(3) 12_656 9 ?
 Fe4 Fe1 Fe4 110.144(5) 12_656 11_566 ?
 Fe5 Fe1 Nd2 119.440(2) 11_566 9_655 ?
 Fe5 Fe1 Nd2 119.440(2) 6_455 9_655 ?
 Fe5 Fe1 Nd2 63.941(2) 12_656 9_655 ?
 Fe5 Fe1 Nd2 63.941(2) 5_545 9_655 ?
 Fe5 Fe1 Fe1 93.391(3) 11_566 9 ?
 Fe5 Fe1 Fe1 93.391(3) 12_656 9 ?
 Fe5 Fe1 Fe1 93.391(3) 6_455 9 ?
 Fe5 Fe1 Fe1 93.391(3) 5_545 9 ?
 Fe5 Fe1 Fe3 111.267(4) 12_656 2 ?
 Fe5 Fe1 Fe3 62.217(3) 6_455 . ?
 Fe5 Fe1 Fe3 111.267(4) 5_545 . ?
 Fe5 Fe1 Fe3 62.217(3) 5_545 2 ?
 Fe5 Fe1 Fe3 62.217(3) 12_656 . ?
 Fe5 Fe1 Fe3 62.217(3) 11_566 2 ?
 Fe5 Fe1 Fe3 111.267(4) 11_566 . ?
 Fe5 Fe1 Fe3 111.267(4) 6_455 2 ?
 Fe5 Fe1 Fe4 62.671(2) 11_566 11_566 ?
 Fe5 Fe1 Fe4 113.039(3) 5_545 11_566 ?
 Fe5 Fe1 Fe4 62.671(2) 5_545 12_656 ?
 Fe5 Fe1 Fe4 113.039(3) 6_455 12_656 ?
 Fe5 Fe1 Fe4 62.671(2) 6_455 11_566 ?
 Fe5 Fe1 Fe4 113.039(3) 12_656 11_566 ?
 Fe5 Fe1 Fe4 113.039(3) 11_566 12_656 ?
 Fe5 Fe1 Fe4 62.671(2) 12_656 12_656 ?
 Fe5 Fe1 Fe5 62.484(3) 6_455 12_656 ?
 Fe5 Fe1 Fe5 62.484(3) 5_545 11_566 ?
 Fe5 Fe1 Fe5 173.218(6) 12_656 11_566 ?
 Fe5 Fe1 Fe5 173.218(6) 6_455 5_545 ?
 Fe5 Fe1 Fe5 117.065(3) 6_455 11_566 ?
 Fe5 Fe1 Fe5 117.065(3) 12_656 5_545 ?
 B1 Fe1 Nd2 72.698(7) 9 9_655 ?
 B1 Fe1 Nd2 72.698(7) . 9_655 ?
 B1 Fe1 Fe1 47.633(19) . 9 ?
 B1 Fe1 Fe1 47.633(19) 9 9 ?
 B1 Fe1 Fe3 103.297(19) 9 2 ?
 B1 Fe1 Fe3 161.436(19) 9 . ?
 B1 Fe1 Fe3 103.297(19) . . ?
 B1 Fe1 Fe3 161.437(19) . 2 ?
 B1 Fe1 Fe4 112.695(9) . 12_656 ?
 B1 Fe1 Fe4 112.695(9) . 11_566 ?
 B1 Fe1 Fe4 112.695(9) 9 11_566 ?
 B1 Fe1 Fe4 112.695(9) 9 12_656 ?
 B1 Fe1 Fe5 53.820(14) . 12_656 ?
 B1 Fe1 Fe5 132.071(14) 9 6_455 ?
 B1 Fe1 Fe5 53.820(14) 9 5_545 ?
 B1 Fe1 Fe5 53.820(14) 9 11_566 ?
 B1 Fe1 Fe5 53.820(14) . 6_455 ?
 B1 Fe1 Fe5 132.071(14) . 11_566 ?
 B1 Fe1 Fe5 132.071(14) . 5_545 ?
 B1 Fe1 Fe5 132.071(14) 9 12_656 ?
 B1 Fe1 B1 95.27(4) 9 . ?
 Nd1 Fe2 Nd1 180.0 . 9_565 ?
 Nd2 Fe2 Nd1 108.552(1) 1_455 . ?
 Nd2 Fe2 Nd1 71.448(1) 1_455 9_565 ?
 Nd2 Fe2 Nd1 108.552(1) 9_665 9_565 ?
 Nd2 Fe2 Nd1 71.448(1) 9_665 . ?
 Nd2 Fe2 Nd2 180.0 1_455 9_665 ?
 Fe5 Fe2 Nd1 60.215(2) 14_665 9_565 ?
 Fe5 Fe2 Nd1 119.786(2) 5 . ?
 Fe5 Fe2 Nd1 119.785(2) 6_455 9_565 ?
 Fe5 Fe2 Nd1 60.214(2) 13_565 . ?
 Fe5 Fe2 Nd1 60.215(2) 5 9_565 ?
 Fe5 Fe2 Nd1 60.214(1) 6_455 . ?
 Fe5 Fe2 Nd1 119.785(2) 13_565 9_565 ?
 Fe5 Fe2 Nd1 119.786(1) 14_665 . ?
 Fe5 Fe2 Nd2 64.205(2) 13_565 1_455 ?
 Fe5 Fe2 Nd2 115.795(2) 13_565 9_665 ?
 Fe5 Fe2 Nd2 64.205(1) 14_665 9_665 ?
 Fe5 Fe2 Nd2 115.795(2) 5 1_455 ?
 Fe5 Fe2 Nd2 64.205(2) 5 9_665 ?
 Fe5 Fe2 Nd2 115.795(2) 14_665 1_455 ?
 Fe5 Fe2 Nd2 64.205(1) 6_455 1_455 ?
 Fe5 Fe2 Nd2 115.795(2) 6_455 9_665 ?
 Fe5 Fe2 Fe5 73.944(3) 13_565 6_455 ?
 Fe5 Fe2 Fe5 106.056(3) 13_565 14_665 ?
 Fe5 Fe2 Fe5 180.0 13_565 5 ?
 Fe5 Fe2 Fe5 106.056(3) 5 6_455 ?
 Fe5 Fe2 Fe5 180.0 14_665 6_455 ?
 Fe5 Fe2 Fe5 73.944(3) 5 14_665 ?
 Fe6 Fe2 Nd1 114.170(2) . 9_565 ?
 Fe6 Fe2 Nd1 114.170(2) 10 9_565 ?
 Fe6 Fe2 Nd1 65.830(2) . . ?
 Fe6 Fe2 Nd1 65.830(2) 10 . ?
 Fe6 Fe2 Nd1 65.830(2) 2_565 9_565 ?
 Fe6 Fe2 Nd1 114.170(2) 2_565 . ?
 Fe6 Fe2 Nd1 114.170(2) 9_565 . ?
 Fe6 Fe2 Nd1 65.830(2) 9_565 9_565 ?
 Fe6 Fe2 Nd2 114.761(2) 9_565 9_665 ?
 Fe6 Fe2 Nd2 65.239(2) 9_565 1_455 ?
 Fe6 Fe2 Nd2 65.239(2) 2_565 1_455 ?
 Fe6 Fe2 Nd2 65.239(2) 10 9_665 ?
 Fe6 Fe2 Nd2 114.761(2) 10 1_455 ?
 Fe6 Fe2 Nd2 114.761(2) 2_565 9_665 ?
 Fe6 Fe2 Nd2 65.239(2) . 9_665 ?
 Fe6 Fe2 Nd2 114.761(2) . 1_455 ?
 Fe6 Fe2 Fe5 122.019(2) . 14_665 ?
 Fe6 Fe2 Fe5 59.713(2) 10 14_665 ?
 Fe6 Fe2 Fe5 120.287(2) . 13_565 ?
 Fe6 Fe2 Fe5 59.713(2) 2_565 6_455 ?
 Fe6 Fe2 Fe5 57.981(2) 10 13_565 ?
 Fe6 Fe2 Fe5 57.981(2) . 6_455 ?
 Fe6 Fe2 Fe5 57.981(2) 2_565 5 ?
 Fe6 Fe2 Fe5 120.287(2) 2_565 14_665 ?
 Fe6 Fe2 Fe5 59.713(2) 9_565 13_565 ?
 Fe6 Fe2 Fe5 122.019(2) 9_565 6_455 ?
 Fe6 Fe2 Fe5 122.019(2) 2_565 13_565 ?
 Fe6 Fe2 Fe5 122.019(2) 10 5 ?
 Fe6 Fe2 Fe5 120.287(3) 9_565 5 ?
 Fe6 Fe2 Fe5 120.287(2) 10 6_455 ?
 Fe6 Fe2 Fe5 57.981(2) 9_565 14_665 ?
 Fe6 Fe2 Fe5 59.713(2) . 5 ?
 Fe6 Fe2 Fe6 180.0 10 2_565 ?
 Fe6 Fe2 Fe6 118.648(3) 9_565 2_565 ?
 Fe6 Fe2 Fe6 61.352(3) 2_565 . ?
 Fe6 Fe2 Fe6 180.0 9_565 . ?
 Fe6 Fe2 Fe6 118.648(3) 10 . ?
 Fe6 Fe2 Fe6 61.352(3) 9_565 10 ?
 Nd1 Fe3 Nd1 65.506(2) 11_566 3_545 ?
 Nd2 Fe3 Nd1 70.741(2) 3_545 3_545 ?
 Nd2 Fe3 Nd1 70.741(2) 3_545 11_566 ?
 Fe1 Fe3 Nd1 118.663(3) . 11_566 ?
 Fe1 Fe3 Nd1 118.663(3) . 3_545 ?
 Fe1 Fe3 Nd2 168.317(3) . 3_545 ?
 Fe1 Fe3 Fe4 64.854(2) . 11_566 ?
 Fe1 Fe3 Fe4 64.854(2) . 12_656 ?
 Fe1 Fe3 Fe4 108.531(4) . . ?
 Fe1 Fe3 Fe5 58.592(3) . 6_455 ?
 Fe1 Fe3 Fe5 58.592(3) . 12_656 ?
 Fe3 Fe3 Nd1 68.239(2) 2 3_545 ?
 Fe3 Fe3 Nd1 68.239(2) 2 11_566 ?
 Fe3 Fe3 Nd2 130.752(2) 2 3_545 ?
 Fe3 Fe3 Fe1 60.930(2) 2 . ?
 Fe3 Fe3 Fe4 62.569(2) 2 12_656 ?
 Fe3 Fe3 Fe4 62.569(2) 2 11_566 ?
 Fe3 Fe3 Fe4 169.461(2) 2 . ?
 Fe3 Fe3 Fe5 110.556(2) 2 12_656 ?
 Fe3 Fe3 Fe5 110.556(2) 2 6_455 ?
 Fe4 Fe3 Nd1 62.556(2) 11_566 11_566 ?
 Fe4 Fe3 Nd1 120.169(2) . 11_566 ?
 Fe4 Fe3 Nd1 117.818(3) 12_656 11_566 ?
 Fe4 Fe3 Nd1 120.169(2) . 3_545 ?
 Fe4 Fe3 Nd1 117.818(3) 11_566 3_545 ?
 Fe4 Fe3 Nd1 62.556(2) 12_656 3_545 ?
 Fe4 Fe3 Nd2 118.361(2) 12_656 3_545 ?
 Fe4 Fe3 Nd2 118.361(2) 11_566 3_545 ?
 Fe4 Fe3 Nd2 59.786(2) . 3_545 ?
 Fe4 Fe3 Fe4 114.257(2) 12_656 . ?
 Fe4 Fe3 Fe4 114.257(2) 11_566 . ?
 Fe4 Fe3 Fe4 118.014(4) 12_656 11_566 ?
 Fe5 Fe3 Nd1 176.671(3) 12_656 11_566 ?
 Fe5 Fe3 Nd1 176.671(3) 6_455 3_545 ?
 Fe5 Fe3 Nd1 117.190(2) 12_656 3_545 ?
 Fe5 Fe3 Nd1 117.190(2) 6_455 11_566 ?
 Fe5 Fe3 Nd2 111.736(3) 12_656 3_545 ?
 Fe5 Fe3 Nd2 111.736(3) 6_455 3_545 ?
 Fe5 Fe3 Fe4 114.115(4) 6_455 12_656 ?
 Fe5 Fe3 Fe4 60.662(2) 6_455 . ?
 Fe5 Fe3 Fe4 114.115(4) 12_656 11_566 ?
 Fe5 Fe3 Fe4 63.305(2) 12_656 12_656 ?
 Fe5 Fe3 Fe4 63.305(2) 6_455 11_566 ?
 Fe5 Fe3 Fe4 60.662(2) 12_656 . ?
 Fe5 Fe3 Fe5 60.044(3) 6_455 12_656 ?
 Fe6 Fe3 Nd1 122.732(3) 11_566 3_545 ?
 Fe6 Fe3 Nd1 68.355(2) 11_566 11_566 ?
 Fe6 Fe3 Nd1 122.732(3) 5_545 11_566 ?
 Fe6 Fe3 Nd1 68.355(2) 5_545 3_545 ?
 Fe6 Fe3 Nd2 63.306(2) 5_545 3_545 ?
 Fe6 Fe3 Nd2 63.306(2) 11_566 3_545 ?
 Fe6 Fe3 Fe1 112.250(2) 5_545 . ?
 Fe6 Fe3 Fe1 112.250(2) 11_566 . ?
 Fe6 Fe3 Fe3 121.499(2) 11_566 2 ?
 Fe6 Fe3 Fe3 121.499(2) 5_545 2 ?
 Fe6 Fe3 Fe4 60.820(2) 5_545 . ?
 Fe6 Fe3 Fe4 173.795(4) 5_545 11_566 ?
 Fe6 Fe3 Fe4 63.445(2) 5_545 12_656 ?
 Fe6 Fe3 Fe4 60.820(2) 11_566 . ?
 Fe6 Fe3 Fe4 173.795(4) 11_566 12_656 ?
 Fe6 Fe3 Fe4 63.445(2) 11_566 11_566 ?
 Fe6 Fe3 Fe5 60.590(2) 11_566 6_455 ?
 Fe6 Fe3 Fe5 110.495(3) 5_545 6_455 ?
 Fe6 Fe3 Fe5 110.495(3) 11_566 12_656 ?
 Fe6 Fe3 Fe5 60.590(2) 5_545 12_656 ?
 Fe6 Fe3 Fe6 114.410(4) 5_545 11_566 ?
 Fe1 Fe4 Fe3 134.533(4) 11_666 . ?
 Fe3 Fe4 Fe1 55.175(3) 12_666 11_666 ?
 Fe3 Fe4 Fe1 55.175(3) 11_666 11_666 ?
 Fe3 Fe4 Fe3 152.233(2) 12_666 . ?
 Fe3 Fe4 Fe3 54.862(4) 12_666 11_666 ?
 Fe3 Fe4 Fe3 152.233(2) 11_666 . ?
 Fe3 Fe4 Fe5 103.029(3) 12_666 6_455 ?
 Fe3 Fe4 Fe5 131.669(4) 11_666 6_455 ?
 Fe3 Fe4 Fe5 57.251(3) 11_666 . ?
 Fe3 Fe4 Fe5 131.669(4) 12_666 12_656 ?
 Fe3 Fe4 Fe5 57.251(3) 12_666 16 ?
 Fe3 Fe4 Fe5 103.029(3) 11_666 12_656 ?
 Fe3 Fe4 Fe5 99.946(3) 11_666 16 ?
 Fe3 Fe4 Fe5 99.946(3) 12_666 . ?
 Fe3 Fe4 Fe6 105.219(3) 12_666 16 ?
 Fe3 Fe4 Fe6 53.609(2) 12_666 . ?
 Fe3 Fe4 Fe6 53.609(2) 11_666 16 ?
 Fe3 Fe4 Fe6 105.219(3) 11_666 . ?
 Fe5 Fe4 Fe1 53.783(2) 16 11_666 ?
 Fe5 Fe4 Fe1 53.783(2) . 11_666 ?
 Fe5 Fe4 Fe1 151.077(2) 12_656 11_666 ?
 Fe5 Fe4 Fe1 151.077(2) 6_455 11_666 ?
 Fe5 Fe4 Fe3 104.687(3) 16 . ?
 Fe5 Fe4 Fe3 56.190(3) 6_455 . ?
 Fe5 Fe4 Fe3 56.190(3) 12_656 . ?
 Fe5 Fe4 Fe3 104.687(3) . . ?
 Fe5 Fe4 Fe5 154.784(3) 6_455 . ?
 Fe5 Fe4 Fe5 101.536(4) 16 . ?
 Fe5 Fe4 Fe5 99.551(3) 12_656 . ?
 Fe5 Fe4 Fe5 56.964(3) 6_455 12_656 ?
 Fe5 Fe4 Fe5 154.784(2) 12_656 16 ?
 Fe5 Fe4 Fe5 99.552(3) 6_455 16 ?
 Fe6 Fe4 Fe1 105.989(3) 5_545 11_666 ?
 Fe6 Fe4 Fe1 97.193(3) . 11_666 ?
 Fe6 Fe4 Fe1 105.989(3) 11_566 11_666 ?
 Fe6 Fe4 Fe1 97.194(3) 16 11_666 ?
 Fe6 Fe4 Fe3 154.993(3) 11_566 11_666 ?
 Fe6 Fe4 Fe3 52.387(2) 11_566 . ?
 Fe6 Fe4 Fe3 99.249(2) 16 . ?
 Fe6 Fe4 Fe3 101.745(2) 11_566 12_666 ?
 Fe6 Fe4 Fe3 99.249(2) . . ?
 Fe6 Fe4 Fe3 101.745(2) 5_545 11_666 ?
 Fe6 Fe4 Fe3 52.387(2) 5_545 . ?
 Fe6 Fe4 Fe3 154.993(3) 5_545 12_666 ?
 Fe6 Fe4 Fe5 55.941(2) 5_545 . ?
 Fe6 Fe4 Fe5 56.104(2) 11_566 6_455 ?
 Fe6 Fe4 Fe5 55.471(2) . 16 ?
 Fe6 Fe4 Fe5 54.506(2) . 6_455 ?
 Fe6 Fe4 Fe5 99.772(3) 5_545 6_455 ?
 Fe6 Fe4 Fe5 107.774(3) . 12_656 ?
 Fe6 Fe4 Fe5 150.707(4) 16 16 ?
 Fe6 Fe4 Fe5 56.104(2) 5_545 12_656 ?
 Fe6 Fe4 Fe5 150.707(4) . . ?
 Fe6 Fe4 Fe5 99.772(3) 11_566 12_656 ?
 Fe6 Fe4 Fe5 54.505(2) 16 12_656 ?
 Fe6 Fe4 Fe5 55.941(2) 11_566 16 ?
 Fe6 Fe4 Fe5 128.425(4) 11_566 . ?
 Fe6 Fe4 Fe5 128.424(4) 5_545 16 ?
 Fe6 Fe4 Fe5 107.774(3) 16 6_455 ?
 Fe6 Fe4 Fe5 55.471(2) 16 . ?
 Fe6 Fe4 Fe6 151.397(4) 5_545 . ?
 Fe6 Fe4 Fe6 136.510(4) . 16 ?
 Fe6 Fe4 Fe6 99.402(4) 5_545 11_566 ?
 Fe6 Fe4 Fe6 57.394(3) 5_545 16 ?
 Fe6 Fe4 Fe6 151.397(4) 11_566 16 ?
 Fe6 Fe4 Fe6 57.393(3) 11_566 . ?
 Nd2 Fe5 Nd1 118.763(3) 3_545 11_666 ?
 Fe1 Fe5 Nd1 113.175(3) 11_666 11_666 ?
 Fe1 Fe5 Nd2 69.071(2) 11_666 3_545 ?
 Fe1 Fe5 Fe2 130.769(3) 11_666 5_545 ?
 Fe1 Fe5 Fe3 59.191(3) 11_666 11_666 ?
 Fe1 Fe5 Fe4 63.546(3) 11_666 . ?
 Fe1 Fe5 Fe4 111.037(3) 11_666 11_666 ?
 Fe1 Fe5 Fe5 58.758(1) 11_666 15_665 ?
 Fe1 Fe5 Fe6 118.586(3) 11_666 5_545 ?
 Fe1 Fe5 Fe6 108.667(3) 11_666 16 ?
 Fe2 Fe5 Nd1 72.886(2) 5_545 11_666 ?
 Fe2 Fe5 Nd2 66.414(2) 5_545 3_545 ?
 Fe2 Fe5 Fe3 163.955(3) 5_545 11_666 ?
 Fe2 Fe5 Fe4 114.903(3) 5_545 11_666 ?
 Fe2 Fe5 Fe4 111.064(3) 5_545 . ?
 Fe2 Fe5 Fe5 134.649(1) 5_545 15_665 ?
 Fe3 Fe5 Nd1 116.999(3) 11_666 11_666 ?
 Fe3 Fe5 Nd2 114.398(3) 11_666 3_545 ?
 Fe3 Fe5 Fe4 63.149(3) 11_666 11_666 ?
 Fe3 Fe5 Fe4 59.443(3) 11_666 . ?
 Fe3 Fe5 Fe5 59.978(2) 11_666 15_665 ?
 Fe4 Fe5 Nd1 65.207(3) 11_666 11_666 ?
 Fe4 Fe5 Nd1 175.891(3) . 11_666 ?
 Fe4 Fe5 Nd2 63.005(2) . 3_545 ?
 Fe4 Fe5 Nd2 175.834(3) 11_666 3_545 ?
 Fe4 Fe5 Fe4 113.127(3) 11_666 . ?
 Fe5 Fe5 Nd1 65.085(1) 15_665 11_666 ?
 Fe5 Fe5 Nd2 120.718(1) 15_665 3_545 ?
 Fe5 Fe5 Fe4 61.518(2) 15_665 11_666 ?
 Fe5 Fe5 Fe4 110.808(2) 15_665 . ?
 Fe6 Fe5 Nd1 71.707(2) 6 11_666 ?
 Fe6 Fe5 Nd1 119.858(3) 16 11_666 ?
 Fe6 Fe5 Nd1 124.160(2) 5_545 11_666 ?
 Fe6 Fe5 Nd2 117.627(3) 6 3_545 ?
 Fe6 Fe5 Nd2 65.783(2) 5_545 3_545 ?
 Fe6 Fe5 Nd2 115.454(3) 16 3_545 ?
 Fe6 Fe5 Fe1 169.418(4) 6 11_666 ?
 Fe6 Fe5 Fe2 108.572(3) 16 5_545 ?
 Fe6 Fe5 Fe2 58.305(2) 5_545 5_545 ?
 Fe6 Fe5 Fe2 59.105(2) 6 5_545 ?
 Fe6 Fe5 Fe3 106.611(3) 5_545 11_666 ?
 Fe6 Fe5 Fe3 110.298(3) 6 11_666 ?
 Fe6 Fe5 Fe3 55.915(3) 16 11_666 ?
 Fe6 Fe5 Fe4 61.636(2) 6 11_666 ?
 Fe6 Fe5 Fe4 60.435(2) 16 11_666 ?
 Fe6 Fe5 Fe4 59.843(2) 5_545 . ?
 Fe6 Fe5 Fe4 60.500(2) 16 . ?
 Fe6 Fe5 Fe4 111.235(3) 5_545 11_666 ?
 Fe6 Fe5 Fe4 111.092(3) 6 . ?
 Fe6 Fe5 Fe5 166.286(2) 5_545 15_665 ?
 Fe6 Fe5 Fe5 106.572(2) 16 15_665 ?
 Fe6 Fe5 Fe5 118.560(2) 6 15_665 ?
 Fe6 Fe5 Fe6 61.236(3) 6 5_545 ?
 Fe6 Fe5 Fe6 60.560(2) 16 5_545 ?
 Fe6 Fe5 Fe6 61.447(3) 6 16 ?
 B1 Fe5 Nd1 64.98(3) 11_666 11_666 ?
 B1 Fe5 Nd2 75.315(18) 11_666 3_545 ?
 B1 Fe5 Fe1 53.15(2) 11_666 11_666 ?
 B1 Fe5 Fe2 95.376(10) 11_666 5_545 ?
 B1 Fe5 Fe3 100.311(12) 11_666 11_666 ?
 B1 Fe5 Fe4 108.204(17) 11_666 11_666 ?
 B1 Fe5 Fe4 112.89(3) 11_666 . ?
 B1 Fe5 Fe5 52.078(6) 11_666 15_665 ?
 B1 Fe5 Fe6 139.111(11) 11_666 5_545 ?
 B1 Fe5 Fe6 134.86(3) 11_666 6 ?
 B1 Fe5 Fe6 155.989(8) 11_666 16 ?
 Nd2 Fe6 Nd1 73.511(2) 9_665 . ?
 Fe2 Fe6 Nd1 70.286(2) . . ?
 Fe2 Fe6 Nd2 67.322(2) . 9_665 ?
 Fe2 Fe6 Fe4 117.982(3) . 12_666 ?
 Fe2 Fe6 Fe4 120.218(3) . . ?
 Fe2 Fe6 Fe5 167.597(3) . 16 ?
 Fe2 Fe6 Fe5 61.981(2) . 5 ?
 Fe2 Fe6 Fe6 110.728(3) . 11_566 ?
 Fe2 Fe6 Fe6 110.728(3) . 12_666 ?
 Fe2 Fe6 Fe6 59.323(2) . 2_565 ?
 Fe3 Fe6 Nd1 68.905(3) 12_666 . ?
 Fe3 Fe6 Nd2 72.554(2) 12_666 9_665 ?
 Fe3 Fe6 Fe2 128.869(3) 12_666 . ?
 Fe3 Fe6 Fe4 62.946(3) 12_666 . ?
 Fe3 Fe6 Fe4 66.792(3) 12_666 12_666 ?
 Fe3 Fe6 Fe5 63.495(3) 12_666 16 ?
 Fe3 Fe6 Fe5 119.659(3) 12_666 6_455 ?
 Fe3 Fe6 Fe5 125.405(3) 12_666 5 ?
 Fe3 Fe6 Fe6 114.034(4) 12_666 12_666 ?
 Fe3 Fe6 Fe6 112.269(4) 12_666 11_566 ?
 Fe3 Fe6 Fe6 171.631(3) 12_666 2_565 ?
 Fe4 Fe6 Nd1 62.646(2) . . ?
 Fe4 Fe6 Nd1 125.395(2) 12_666 . ?
 Fe4 Fe6 Nd2 125.601(3) . 9_665 ?
 Fe4 Fe6 Nd2 64.049(2) 12_666 9_665 ?
 Fe4 Fe6 Fe4 118.670(2) 12_666 . ?
 Fe5 Fe6 Nd1 125.689(3) 5 . ?
 Fe5 Fe6 Nd1 119.823(3) 16 . ?
 Fe5 Fe6 Nd1 62.831(2) 6_455 . ?
 Fe5 Fe6 Nd2 120.958(3) 16 9_665 ?
 Fe5 Fe6 Nd2 65.561(2) 5 9_665 ?
 Fe5 Fe6 Nd2 121.714(3) 6_455 9_665 ?
 Fe5 Fe6 Fe2 62.914(2) 6_455 . ?
 Fe5 Fe6 Fe4 168.837(3) 5 . ?
 Fe5 Fe6 Fe4 63.860(3) 6_455 . ?
 Fe5 Fe6 Fe4 64.029(3) 16 . ?
 Fe5 Fe6 Fe4 171.773(3) 6_455 12_666 ?
 Fe5 Fe6 Fe4 63.461(3) 16 12_666 ?
 Fe5 Fe6 Fe4 64.216(3) 5 12_666 ?
 Fe5 Fe6 Fe5 113.749(3) 6_455 16 ?
 Fe5 Fe6 Fe5 111.719(3) 6_455 5 ?
 Fe5 Fe6 Fe5 111.464(3) 16 5 ?
 Fe5 Fe6 Fe6 110.080(2) 6_455 12_666 ?
 Fe5 Fe6 Fe6 58.087(2) 5 2_565 ?
 Fe5 Fe6 Fe6 108.356(2) 16 2_565 ?
 Fe5 Fe6 Fe6 58.180(3) 16 12_666 ?
 Fe5 Fe6 Fe6 59.917(3) 16 11_566 ?
 Fe5 Fe6 Fe6 107.960(2) 5 11_566 ?
 Fe5 Fe6 Fe6 60.678(3) 6_455 2_565 ?
 Fe5 Fe6 Fe6 59.524(3) 5 12_666 ?
 Fe5 Fe6 Fe6 60.374(3) 6_455 11_566 ?
 Fe6 Fe6 Nd1 116.132(2) 2_565 . ?
 Fe6 Fe6 Nd1 171.906(3) 12_666 . ?
 Fe6 Fe6 Nd1 112.028(3) 11_566 . ?
 Fe6 Fe6 Nd2 114.855(2) 2_565 9_665 ?
 Fe6 Fe6 Nd2 114.452(3) 12_666 9_665 ?
 Fe6 Fe6 Nd2 173.493(3) 11_566 9_665 ?
 Fe6 Fe6 Fe4 60.877(3) 11_566 . ?
 Fe6 Fe6 Fe4 113.206(3) 11_566 12_666 ?
 Fe6 Fe6 Fe4 112.565(3) 2_565 . ?
 Fe6 Fe6 Fe4 61.730(3) 12_666 12_666 ?
 Fe6 Fe6 Fe4 112.131(3) 2_565 12_666 ?
 Fe6 Fe6 Fe4 111.338(3) 12_666 . ?
 Fe6 Fe6 Fe6 60.034(1) 2_565 12_666 ?
 Fe6 Fe6 Fe6 59.933(3) 11_566 12_666 ?
 Fe6 Fe6 Fe6 60.034(2) 2_565 11_566 ?
 Fe1 B1 Nd1 137.634(19) 9 . ?
 Fe1 B1 Nd1 137.633(19) . . ?
 Fe1 B1 Fe1 84.73(4) 9 . ?
 Fe1 B1 Fe5 134.67(3) . 13_565 ?
 Fe1 B1 Fe5 73.032(10) 9 13_565 ?
 Fe1 B1 Fe5 134.67(3) 9 12_656 ?
 Fe1 B1 Fe5 134.67(3) 9 6_455 ?
 Fe1 B1 Fe5 134.67(3) . 3_544 ?
 Fe1 B1 Fe5 73.031(10) . 6_455 ?
 Fe1 B1 Fe5 73.031(10) . 12_656 ?
 Fe1 B1 Fe5 73.032(10) 9 3_544 ?
 Fe5 B1 Nd1 73.85(3) 13_565 . ?
 Fe5 B1 Nd1 73.84(3) 12_656 . ?
 Fe5 B1 Nd1 73.84(3) 6_455 . ?
 Fe5 B1 Nd1 73.85(3) 3_544 . ?
 Fe5 B1 Fe5 75.844(12) 6_455 12_656 ?
 Fe5 B1 Fe5 75.844(12) 13_565 3_544 ?
 Fe5 B1 Fe5 95.149(17) 12_656 3_544 ?
 Fe5 B1 Fe5 147.69(5) 12_656 13_565 ?
 Fe5 B1 Fe5 147.69(5) 6_455 3_544 ?
 Fe5 B1 Fe5 95.149(17) 6_455 13_565 ?

_shelx_res_file
;
TITL nd2fe14b_100k_a.res in P4(2)/mnm
    nd2fe14b_100k.res
    created by SHELXL-2019/1 at 14:17:13 on 30-Apr-2025
REM Old TITL Nd2Fe14B_100K in P4(2)/mnm
REM SHELXT solution in P4(2)/mnm
REM R1 0.218, Rweak 0.003, Alpha 0.006, Orientation as input
REM Formula found by SHELXT: Fe7 Nd
CELL 0.2482 8.8135 8.8135 12.1933 90 90 90
ZERR 4 0.0002 0.0002 0.0003 0 0 0
LATT 1
SYMM -X,-Y,+Z
SYMM 0.5-Y,0.5+X,0.5+Z
SYMM 0.5+Y,0.5-X,0.5+Z
SYMM 0.5-X,0.5+Y,0.5-Z
SYMM 0.5+X,0.5-Y,0.5-Z
SYMM +Y,+X,-Z
SYMM -Y,-X,-Z
SFAC B Fe Nd
DISP B -0.0006 0.0001 1.55
DISP Fe 0.0715 0.1117 168.24
DISP Nd -1.0899 2.7586 3918.32
UNIT 4 56 8

L.S. 10
PLAN  5
SIZE 0.13 0.06 0.025
TEMP -173.1(10)
CONF
list 4
MORE -1
fmap 2 53
acta
SHEL 10 0.4
REM <olex2.extras>
REM <HklSrc "%.\\Nd2Fe14B_100K.hkl">
REM </olex2.extras>

WGHT    0.010700
FVAR       0.16496
ND1   3    0.356901    0.356901    0.000000    10.25000    0.00277    0.00277 =
         0.00265    0.00000    0.00000   -0.00029
ND2   3    0.770113    0.229887    0.000000    10.25000    0.00288    0.00288 =
         0.00232    0.00000    0.00000   -0.00050
FE1   2    0.000000    0.000000    0.115580    10.25000    0.00255    0.00255 =
         0.00272    0.00000    0.00000   -0.00025
FE2   2    0.000000    0.500000    0.000000    10.25000    0.00330    0.00278 =
         0.00249    0.00000    0.00000   -0.00001
FE3   2    0.098061    0.098061    0.295900    10.50000    0.00284    0.00284 =
         0.00313   -0.00013   -0.00013    0.00015
FE4   2    0.317531    0.317531    0.254165    10.50000    0.00291    0.00291 =
         0.00279    0.00007    0.00007    0.00015
FE5   2    0.567046    0.224919    0.372291    11.00000    0.00286    0.00249 =
         0.00313   -0.00023   -0.00008   -0.00008
FE6   2    0.139676    0.536849    0.176021    11.00000    0.00262    0.00267 =
         0.00280    0.00000   -0.00013   -0.00006
B1    1    0.123969    0.123969    0.000000    10.25000    0.00576    0.00576 =
         0.00386    0.00000    0.00000   -0.00041
HKLF 4


REM  nd2fe14b_100k_a.res in P4(2)/mnm
REM wR2 = 0.0207, GooF = S = 1.125, Restrained GooF = 1.125 for all data
REM R1 = 0.0086 for 4104 Fo > 4sig(Fo) and 0.0088 for all 4161 data
REM 51 parameters refined using 0 restraints

END

WGHT      0.0107      0.0000

REM Highest difference peak  0.880,  deepest hole -2.497,  1-sigma level  0.217
Q1    1   0.2209  0.2209  0.3561  10.50000  0.05    0.88
Q2    1   0.0000  0.5000  0.1249  10.50000  0.05    0.73
Q3    1   0.6449  0.3551  0.3572  10.50000  0.05    0.72
Q4    1   0.6601  0.1521  0.0000  10.50000  0.05    0.69
Q5    1   0.0448  0.0058  0.2626  11.00000  0.05    0.65
;
_shelx_res_checksum                65753
_shelx_hkl_file
;
   0  -1   0    0.40    0.20
   1  -1   0   41.80    1.30
   1   1   0   42.00    1.30
   1   1   0   39.70    1.30
   1   1   0   36.20    1.30
   1  -1   0   35.20    1.10
  -1   1   0   37.10    1.10
  -1  -1   0   34.90    1.20
  -1   1   0   33.50    1.30
   2   0   0   72.79    2.10
   0   2   0   70.89    1.90
   0  -2   0   60.99    1.80
   0   2   0   72.59    2.10
   2   0   0   67.19    1.90
   2   0   0   66.59    1.80
   0  -2   0   62.19    1.90
  -2   0   0   64.79    1.80
   1   2   0  236.08    3.90
   2   1   0  234.48    3.80
   1   2   0  239.98    3.90
  -1  -2   0  247.28    4.00
   1   2   0  228.38    3.80
  -2   1   0  249.88    4.00
  -2   1   0  244.78    3.30
   1  -2   0  228.88    3.60
   2   1   0  235.28    3.90
   1  -2   0  236.38    4.10
  -1   2   0  230.68    4.20
  -1   2   0  238.78    4.00
   2  -2   0 1016.20    9.70
  -2  -2   0 1020.80    9.10
   2   2   0  965.00    9.10
   2   2   0 1003.40    9.00
  -2   2   0 1027.20    9.70
   0  -3   0    0.30    0.20
   0   3   0    0.00    0.20
  -3   0   0    0.00    0.20
  -3   0   0    0.20    0.20
   0   3   0    0.00    0.20
   3   0   0    0.30    0.30
   0  -3   0    0.40    0.30
   3   0   0    0.10    0.20
   3   0   0    0.00    0.20
  -3   1   0  302.77    4.90
  -3   1   0  315.27    4.60
  -1  -3   0  328.87    5.40
  -1   3   0  322.67    5.00
  -1  -3   0  320.87    5.40
   1  -3   0  309.47    4.90
   1   3   0  327.57    5.40
  -1  -3   0  304.67    5.30
   3  -1   0  331.87    5.40
   3   1   0  295.67    5.00
  -1   3   0  325.77    5.80
   3   1   0  323.77    5.30
   3  -1   0  309.17    4.50
  -3  -1   0  317.67    5.30
   1   3   0  300.47    5.20
   3  -1   0  295.67    4.80
   2  -3   0  116.09    3.30
  -2  -3   0  117.49    3.50
  -3  -2   0  107.59    3.30
   2   3   0  124.09    3.60
   3   2   0  115.99    3.50
   2   3   0  111.29    3.50
   3   2   0  104.09    3.30
  -3   2   0  102.39    3.40
  -2  -3   0  100.69    3.30
   3  -2   0  109.09    3.40
  -3   2   0  110.59    2.80
  -3  -2   0  108.89    3.40
   3  -2   0  114.09    3.40
  -3  -2   0  120.39    3.60
  -3   2   0  108.79    3.20
  -2   3   0  102.39    3.10
   2   3   0  111.59    3.40
  -2   3   0  102.19    3.60
  -2   3   0  105.19    3.40
   2  -3   0  109.99    3.50
   4   0   0   92.99    3.30
   0   4   0   72.79    3.00
   0   4   0   79.99    2.90
   4   0   0   80.09    2.90
   4   0   0   77.59    2.70
   0  -4   0   72.59    2.80
   0  -4   0   90.29    3.10
  -4   0   0   82.79    3.00
  -4   0   0   83.09    2.90
  -1  -4   0 9928.31   34.20
   4   1   0 9924.11   32.90
  -1  -4   0 9768.22   33.90
  -4  -1   0 9739.43   33.00
  -1   4   0 9788.82   35.70
   4  -1   0 9791.32   29.60
   4  -1   0 9999.00   34.50
   4  -1   0 9962.30   32.10
   2   4   0   36.10    2.20
  -2   4   0   33.50    2.00
  -2   4   0   33.80    2.30
   4   2   0   35.40    2.10
  -4   2   0   36.50    2.10
   4  -2   0   38.00    2.20
  -2   4   0   28.00    2.00
   4  -2   0   32.40    1.90
   4  -2   0   36.40    1.80
  -4   2   0   39.00    1.90
   2  -4   0   34.60    2.10
   4   2   0   35.80    2.20
   2   4   0   34.30    2.10
  -4   3   0   30.80    2.20
   4   3   0   36.50    2.30
   3   4   0   37.80    2.40
  -4   3   0   40.00    3.30
  -3   4   0   40.80    2.30
   4   3   0   36.60    2.30
   4  -3   0   45.90    2.50
   4  -3   0   37.20    2.00
  -3   4   0   35.70    2.40
  -4   4   0 2395.06   17.30
  -4   4   0 2385.56   20.20
   0   5   0    0.60    0.40
  -5   0   0    0.00    0.30
   5   0   0    0.00    0.30
   0   5   0    0.00    0.20
   5   0   0    0.00    0.20
  -5   1   0  565.64    8.20
   5  -1   0  559.94    8.50
   5   1   0  519.75    8.30
  -1   5   0  540.85    8.40
   5  -1   0  543.05    7.80
  -1  -5   0  511.95    8.50
  -5  -1   0  515.55    9.00
   2  -5   0   35.20    2.40
   5  -2   0   35.00    2.00
  -2  -5   0   34.00    2.30
   5  -2   0   30.40    2.00
  -2  -5   0   35.20    2.40
  -2  -5   0   37.80    2.50
   2  -5   0   36.20    2.70
  -2   5   0   34.60    2.20
  -5   2   0   38.90    2.20
  -5  -2   0   30.90    2.20
  -5  -2   0   33.90    2.40
  -3  -5   0   66.09    3.40
   3   5   0   66.09    3.40
  -5   3   0   63.19    3.40
  -5  -3   0   58.39    3.10
  -5  -3   0   62.79    3.30
   5  -3   0   66.99    3.40
  -5   3   0   59.59    3.00
   5  -3   0   58.99    2.70
  -5  -3   0   64.59    3.30
  -3   5   0   72.79    3.90
   3  -5   0   58.19    3.30
  -3  -5   0   60.19    3.30
  -5   4   0   22.90    2.10
  -4  -5   0   19.30    1.90
  -4  -5   0   21.00    2.00
   5  -4   0   23.90    2.10
   5  -4   0   20.40    1.80
  -5  -4   0   20.20    2.00
  -5  -4   0   20.80    2.00
  -4   5   0   22.70    2.20
   4   5   0   22.30    2.10
  -4   5   0   20.80    2.20
   4   5   0   20.60    2.00
   5  -4   0   20.60    2.10
  -5  -4   0   19.30    2.00
  -4   5   0   19.40    2.00
   5   4   0   21.00    2.10
  -4   5   0   22.40    2.30
   5   4   0   21.70    2.00
  -4   5   0   19.80    1.80
   4   5   0   24.60    2.20
  -5  -5   0 3316.27   26.50
  -5   5   0 3327.87   26.30
  -5   5   0 3486.65   26.30
  -5  -5   0 3389.56   25.90
  -5   5   0 3371.86   28.10
   0   6   0   14.10    1.70
   0   6   0   10.20    1.50
   0  -6   0   11.30    1.40
  -6   0   0   11.80    1.40
   0  -6   0   19.40    2.80
   6   0   0   12.90    2.00
  -6   0   0   10.50    1.70
   0  -6   0   12.00    1.50
   1   6   0   27.10    2.30
   1   6   0   28.40    2.30
  -6  -1   0   21.50    1.90
   1  -6   0   17.80    1.90
  -6   1   0   22.20    1.90
   6   1   0   24.50    2.10
   1  -6   0   18.80    1.90
  -6  -1   0   22.60    2.00
   6  -1   0   19.90    1.90
  -6  -1   0   25.50    2.20
  -1  -6   0   19.50    1.90
   1  -6   0   23.30    1.90
  -1  -6   0   21.00    2.00
  -1  -6   0   20.60    1.90
   6  -1   0   23.30    1.80
  -1   6   0   19.70    2.00
  -2  -6   0 1064.59   13.70
   6   2   0 1090.09   14.10
  -2   6   0 1074.69   14.00
   2  -6   0 1083.69   13.20
  -2  -6   0 1094.19   14.20
   2   6   0 1068.59   14.00
  -6  -2   0 1059.79   14.20
  -6  -2   0 1070.19   13.60
   6  -2   0 1041.40   13.60
  -2  -6   0 1050.09   13.90
   2  -6   0 1090.79   14.40
   6   3   0  127.89    4.90
  -3   6   0  121.89    5.00
  -6   3   0  108.89    4.40
  -3  -6   0  118.39    4.90
  -3   6   0  119.69    5.30
   3  -6   0  110.99    4.40
   3  -6   0  103.49    4.90
   6   3   0  107.29    4.60
   3   6   0  123.69    4.90
   3  -6   0  118.19    5.00
   6   3   0  116.99    4.80
   6  -3   0  122.19    4.10
  -3  -6   0  113.49    4.60
   6  -3   0  129.99    5.00
  -6  -3   0  112.49    4.70
   3   6   0  128.59    5.00
  -6  -3   0  122.89    4.80
   6  -3   0  120.49    4.60
   4  -6   0   60.39    3.70
  -6  -4   0   62.69    3.70
   6  -4   0   56.69    3.50
   4   6   0   64.49    3.70
  -4  -6   0   55.69    3.40
   6   4   0   70.99    3.90
   4   6   0   66.39    3.70
  -6  -4   0   64.19    3.70
   6  -4   0   60.29    3.40
   6   4   0   72.39    3.90
  -6  -4   0   57.69    3.50
  -6   4   0   60.79    3.10
  -4   6   0   70.19    4.30
   4  -6   0   60.49    3.30
  -4   6   0   61.69    3.70
   6   4   0   67.79    3.70
   4   6   0   55.19    3.50
  -4  -6   0   57.79    3.50
  -5   6   0  920.71   15.70
  -6  -5   0  843.22   14.00
  -5   6   0  862.71   14.50
  -5   6   0  870.81   15.10
  -6   5   0  915.51   12.60
  -6   5   0  914.71   15.20
  -5   6   0  843.42   14.10
  -6   5   0  870.71   14.00
   6  -5   0  880.61   13.90
   5   6   0  927.21   14.20
  -5   6   0  893.31   13.00
  -5  -6   0  872.01   13.90
   6   6   0 5317.77   36.40
  -6  -6   0 5256.47   35.70
   7   0   0    0.00    0.30
   0   7   0    0.10    0.40
  -7   0   0    0.20    0.40
   0  -7   0    0.00    0.40
   7   0   0    0.60    0.60
  -7   0   0    0.50    0.60
   0  -7   0    0.10    0.40
   0  -7   0   -0.20    0.30
   0   7   0    0.20    0.40
   0   7   0   -0.10    0.30
   7   0   0    0.20    0.50
  -7   0   0    0.10    0.40
   7   1   0   37.40    2.80
  -7   1   0   39.60    2.90
  -1  -7   0   35.90    2.70
  -7  -1   0   36.80    2.80
   1  -7   0   37.60    2.80
   7  -1   0   43.20    2.80
   1  -7   0   40.60    2.70
  -1  -7   0   37.10    2.70
   1  -7   0   39.70    3.00
   1   7   0   39.10    2.90
   7   1   0   43.10    2.90
   7   1   0   36.00    2.60
  -1   7   0   41.50    3.00
  -1   7   0   38.80    2.70
   7  -1   0   47.00    3.10
  -1  -7   0   35.50    2.70
  -1   7   0   39.40    2.80
  -7   1   0   38.20    2.70
   1   7   0   48.00    3.10
  -7  -1   0   38.30    2.70
  -7  -1   0   35.20    2.60
  -7   1   0   37.90    2.60
   7   2   0 2615.14   23.20
  -7  -2   0 2556.54   22.60
   2   7   0 2510.75   22.80
   7  -2   0 2583.54   21.70
  -7   2   0 2515.05   23.10
  -7   2   0 2608.04   20.50
  -2   7   0 2554.64   21.60
   2   7   0 2530.45   22.80
  -7  -2   0 2680.23   23.20
   2  -7   0 2565.54   23.50
   7  -2   0 2659.53   23.30
   3   7   0  691.13   12.60
   7   3   0  670.83   12.10
   7  -3   0  691.63   12.20
   3  -7   0  621.24   12.80
  -7  -3   0  630.94   11.60
   3   7   0  609.74   11.40
   3  -7   0  654.73   11.40
   7  -3   0  631.74   10.90
  -3   7   0  680.93   11.30
  -3  -7   0  615.84   11.70
   3  -7   0  671.33   12.60
  -3  -7   0  681.23   12.30
  -3   7   0  696.03   12.40
  -3   7   0  646.74   12.70
  -7  -3   0  642.44   12.00
  -7   3   0  670.43   10.50
   3   7   0  650.23   11.80
   4  -7   0    2.30    1.20
  -4   7   0    2.10    1.00
  -4  -7   0    3.90    1.40
   7  -4   0    1.50    0.80
  -4  -7   0    1.70    1.00
  -7  -4   0    1.70    0.80
   7   4   0    1.60    0.80
  -7  -4   0    2.10    1.00
  -4  -7   0    2.50    1.10
   7  -4   0    1.80    0.80
   7   4   0    1.20    0.70
  -7  -4   0    1.40    0.80
   7   4   0    1.80    0.90
   4  -7   0    2.30    1.10
  -4   7   0    3.60    1.30
   4   7   0    3.70    1.40
  -7   4   0    2.70    1.00
  -7   4   0    2.10    1.00
  -4   7   0    2.10    0.90
   4   7   0    2.10    0.90
   7  -4   0    3.20    1.20
   7   5   0  189.18    6.90
   5   7   0  200.98    7.20
  -5  -7   0  178.18    6.70
  -5   7   0  176.88    7.30
  -5   7   0  174.78    6.40
  -5  -7   0  164.48    6.40
   7   5   0  184.48    6.80
   5   7   0  169.48    6.40
   7  -5   0  193.68    7.00
  -7   5   0  174.18    7.00
  -5   7   0  159.08    6.50
   7   5   0  178.18    6.60
  -5  -7   0  150.18    6.30
  -7  -5   0  156.58    6.10
   7  -5   0  169.28    6.30
  -7   5   0  176.78    6.60
  -5   7   0  158.88    6.80
   5   7   0  186.88    6.80
   7  -5   0  189.18    5.90
  -7  -5   0  162.58    6.50
  -7   5   0  178.98    5.80
  -5   7   0  164.78    6.70
  -5   7   0  158.88    5.80
  -7  -5   0  168.28    6.50
  -6  -7   0  137.49    6.00
  -6   7   0  145.09    5.80
   7  -6   0  154.18    6.60
  -7   6   0  139.59    5.40
  -7   6   0  149.29    6.70
   7   6   0  144.19    6.30
  -6   7   0  160.48    7.10
   7   6   0  157.18    6.40
   7   6   0  143.19    6.20
  -6  -7   0  145.69    6.30
  -6   7   0  156.38    6.60
   6   7   0  161.78    6.60
  -6   7   0  129.19    6.00
  -6   7   0  138.89    5.70
  -7  -6   0  137.99    6.00
   7  -6   0  164.78    6.50
  -7  -6   0  145.09    6.30
   6   7   0  148.99    6.30
   7  -6   0  142.79    5.50
  -6   7   0  142.79    6.70
   6   7   0  157.48    6.60
  -7   6   0  152.48    6.30
  -7  -6   0  130.49    5.90
  -6  -7   0  135.99    6.00
  -7   7   0  109.59    6.00
  -7   7   0  105.99    5.70
   7   7   0  108.89    5.60
   7   7   0  125.19    5.90
  -7   7   0  109.09    5.10
   7   7   0  128.59    6.20
  -7  -7   0  105.09    5.60
  -7   7   0  108.99    6.00
  -7   7   0  110.69    5.60
  -7  -7   0  110.69    5.70
  -7  -7   0  109.59    5.60
  -7   7   0  113.49    5.20
  -8   0   0  712.13   11.90
   0   8   0  672.73   11.90
   8   0   0  716.43   12.70
  -8   0   0  679.43   12.60
  -8   0   0  643.54   11.80
   0   8   0  682.63   12.80
   0  -8   0  717.53   12.20
  -8  -1   0   11.50    1.90
  -8   1   0   16.60    1.90
  -1   8   0   15.80    1.90
  -8  -1   0   16.90    2.00
  -1   8   0   15.70    2.50
   1  -8   0   15.50    2.50
  -8  -1   0   16.20    2.60
  -1  -8   0   13.60    2.20
   1   8   0   16.90    2.10
  -1  -8   0   15.00    2.30
   8  -1   0   16.80    2.10
   8  -1   0   17.30    1.90
   8   1   0   18.30    2.20
  -1   8   0   17.30    2.10
   8   1   0   16.10    1.90
   1   8   0   17.10    2.10
  -8   1   0   16.30    2.00
  -1  -8   0   15.00    2.20
  -8   1   0   17.80    2.80
   8  -1   0   18.80    2.10
   8   1   0   16.40    1.90
   1  -8   0   16.30    1.90
   1  -8   0   18.60    2.20
   2   8   0 1812.02   20.50
  -2  -8   0 1717.93   20.20
   8  -2   0 1779.92   19.00
   8   2   0 1704.53   20.30
   2  -8   0 1802.42   21.00
   2   8   0 1670.13   19.60
  -8   2   0 1744.33   19.50
  -2  -8   0 1774.52   20.20
   2  -8   0 1681.53   21.30
   8  -2   0 1718.93   17.30
  -8   2   0 1677.23   17.80
  -2   8   0 1692.93   20.80
  -2  -8   0 1710.33   19.80
  -8   2   0 1673.13   20.00
  -8  -2   0 1762.12   21.00
  -3  -8   0  335.77    9.20
  -3   8   0  379.66    9.00
  -3   8   0  350.86    9.80
   8  -3   0  373.76    9.40
   8   3   0  369.86    9.10
  -8  -3   0  329.37    8.90
   3  -8   0  365.36    9.00
  -3  -8   0  374.26    9.70
   3  -8   0  370.96   10.50
  -8   3   0  356.36    9.00
  -8  -3   0  361.86    9.30
   8   3   0  385.56    9.80
   8   3   0  372.06    9.20
   8  -3   0  358.36    8.00
  -3   8   0  329.47    9.10
  -8  -3   0  332.27    9.10
   8  -3   0  348.27    8.50
   3  -8   0  348.37    9.50
   3   8   0  350.66    9.30
  -3  -8   0  339.77    9.00
   3   8   0  370.46    9.40
  -8   3   0  321.87    7.80
   8   4   0   96.79    4.90
   4  -8   0   83.39    4.90
  -4  -8   0   89.39    4.90
   8   4   0   95.19    4.90
   8   4   0   91.09    4.90
  -8  -4   0   83.19    4.70
  -8   4   0   75.99    4.20
   8  -4   0   89.49    4.80
   8  -4   0   88.49    4.50
   4   8   0   94.69    4.90
   4   8   0   99.19    5.10
  -8   4   0   74.79    3.80
  -4   8   0   91.09    5.30
   8  -4   0   86.69    4.00
  -4  -8   0   81.49    4.70
   4   8   0   97.59    5.10
  -8  -4   0   82.49    4.60
  -4   8   0   90.99    5.00
  -4   8   0   85.69    4.30
   4  -8   0   79.39    5.00
   4  -8   0   91.49    4.70
  -8  -4   0   82.69    4.50
   5  -8   0  242.58    8.90
   8   5   0  277.87    8.70
  -5   8   0  291.77    9.70
  -8   5   0  263.87    8.20
  -8   5   0  247.28    7.10
   5   8   0  273.07    8.50
  -5  -8   0  278.57    8.70
   8  -5   0  282.17    8.30
  -5   8   0  287.17    8.20
  -5  -8   0  263.87    8.70
  -5   8   0  276.57    8.90
  -5  -8   0  284.67    9.20
   8  -5   0  281.47    8.90
   5  -8   0  259.07    7.90
   5   8   0  265.37    8.50
   5  -8   0  285.97    9.10
  -8  -5   0  285.17    8.90
   8  -5   0  277.87    7.40
   8   5   0  296.17    8.80
  -8  -5   0  271.17    8.70
  -8  -5   0  277.47    8.60
   8   6   0   21.50    2.60
  -6   8   0   19.90    3.00
  -8   6   0   24.20    3.80
  -8  -6   0   18.60    3.20
  -8  -6   0   20.70    3.40
  -6   8   0   14.00    2.30
   6   8   0   18.50    2.90
  -6  -8   0   18.50    3.10
  -6   8   0   17.20    2.90
  -6   8   0   14.60    2.80
  -6   8   0   14.30    2.70
  -6  -8   0   12.00    2.10
   8   6   0   21.00    3.10
  -8   6   0   15.20    2.70
  -6   8   0   13.40    2.60
   8   6   0   19.30    2.90
   6   8   0    9.50    1.90
  -8  -6   0   12.50    2.30
   6   8   0   20.10    3.30
   8  -6   0   17.60    2.00
  -8   6   0   16.30    2.00
   8  -6   0   14.20    2.20
  -7   8   0   59.29    4.40
  -7  -8   0   47.90    3.90
  -8   7   0   59.19    3.80
   7   8   0   63.69    4.40
  -8   7   0   65.69    4.90
   8   7   0   64.29    4.60
  -8  -7   0   53.69    4.20
  -8   7   0   58.09    4.30
  -7  -8   0   57.59    4.20
   8   7   0   55.19    4.20
  -8   7   0   57.59    4.30
  -8  -7   0   58.09    4.30
   7   8   0   62.89    4.50
  -7   8   0   57.09    4.60
  -8   7   0   55.69    3.70
  -7  -8   0   55.69    4.10
  -7   8   0   54.59    4.30
  -8   7   0   55.29    4.40
  -7   8   0   55.49    4.50
  -7   8   0   61.69    4.10
  -8  -7   0   50.79    3.90
  -7   8   0   54.49    3.80
   7   8   0   54.49    4.20
  -8   8   0  496.25   13.00
  -8  -8   0  509.65   13.40
   8   8   0  511.35   12.80
   8   8   0  522.85   13.10
  -8   8   0  513.75   11.70
  -8   8   0  511.75   13.80
  -8  -8   0  463.75   12.20
  -8   8   0  473.95   12.60
  -8   8   0  493.35   11.70
   9   0   0    0.00    0.40
   0   9   0    0.20    0.60
   0   9   0    0.70    0.70
  -9   0   0    0.20    0.50
   0  -9   0    0.30    0.60
   0   9   0    0.30    0.60
  -9   0   0   -0.10    0.40
  -9   0   0    0.20    0.50
   9   0   0    0.10    0.40
   0  -9   0    0.40    0.70
   0  -9   0    1.90    1.10
   9   0   0    0.30    0.60
   1  -9   0    1.30    0.80
  -1  -9   0    1.80    1.00
  -9  -1   0    1.70    0.90
  -1   9   0    2.10    1.10
   1  -9   0    2.80    1.10
  -9  -1   0    2.60    1.20
  -1  -9   0    1.50    0.80
   9   1   0    1.70    1.00
   1   9   0    1.80    0.90
   9   1   0    1.70    0.80
  -1  -9   0    0.90    0.70
  -9   1   0    2.20    1.00
   1  -9   0    1.10    0.80
   1   9   0    1.90    1.00
  -1   9   0    2.00    0.90
   1   9   0    1.80    1.00
  -1   9   0    1.80    1.00
   9  -1   0    1.20    0.70
  -9  -1   0    1.10    0.70
   9  -1   0    1.50    0.80
  -9   1   0    0.70    0.80
  -9   1   0    2.20    1.00
   9   1   0    1.90    1.10
   9  -1   0    2.10    1.10
   9   2   0  484.75   10.70
   9  -2   0  450.25   10.80
  -2  -9   0  448.16   10.80
  -9  -2   0  423.86   10.50
  -9  -2   0  489.15   11.80
   2  -9   0  457.85   11.60
   2  -9   0  456.25   10.20
  -2   9   0  426.46    9.90
  -9   2   0  497.55   10.40
   2   9   0  484.85   11.40
   2  -9   0  443.26   10.90
   9  -2   0  500.15   10.70
  -2   9   0  435.36   10.70
  -2  -9   0  453.65   10.80
  -9  -2   0  456.95   10.70
   2   9   0  496.55   11.30
   9   2   0  446.86   10.30
  -9   2   0  477.35   10.60
  -9   3   0  138.99    5.40
  -9   3   0  128.19    5.70
   9  -3   0  130.19    6.00
  -3  -9   0  136.39    6.10
   3  -9   0  129.89    6.60
  -3   9   0  117.09    5.70
   3   9   0  135.79    6.00
   3   9   0  128.09    5.80
  -3   9   0  135.09    6.50
  -9  -3   0  117.49    5.80
   3  -9   0  120.39    5.90
   9   3   0  134.69    5.90
   9  -3   0  127.49    5.00
  -9   3   0  122.79    5.80
  -3  -9   0  145.29    6.40
   3   9   0  148.99    6.40
  -9  -3   0  127.39    5.80
   9   3   0  152.48    6.30
   3  -9   0  124.29    5.60
  -3  -9   0  142.29    6.20
  -3   9   0  134.39    5.70
   9  -3   0  129.59    5.50
   9   3   0  129.29    5.80
   9   4   0   63.09    4.30
  -9  -4   0   53.09    3.90
   4  -9   0   58.59    4.50
   9   4   0   57.89    4.00
   9  -4   0   62.99    4.20
   9  -4   0   63.99    3.70
   4  -9   0   53.19    4.10
   9  -4   0   64.29    4.10
   4   9   0   61.79    4.40
   4  -9   0   56.79    3.90
  -4  -9   0   49.10    3.90
  -4  -9   0   56.49    4.00
   4   9   0   59.69    4.10
  -9   4   0   56.79    3.50
  -4   9   0   65.49    4.70
   4   9   0   55.39    4.00
  -4   9   0   54.99    4.10
  -9   4   0   58.49    3.90
   9   4   0   59.19    4.00
  -4   9   0   57.79    3.80
  -9  -4   0   59.69    4.20
  -9  -4   0   59.49    4.20
   5  -9   0   32.70    3.40
  -5  -9   0   36.00    3.50
   5   9   0   31.60    3.20
  -5  -9   0   30.00    3.10
  -9  -5   0   34.00    3.20
   9   5   0   39.30    3.50
  -9  -5   0   39.50    3.50
   5   9   0   40.40    3.50
   5   9   0   32.80    3.20
  -5   9   0   37.90    3.70
   9  -5   0   36.40    2.80
  -9  -5   0   30.70    3.10
   5  -9   0   30.20    3.40
  -9   5   0   33.00    3.10
   5  -9   0   35.00    3.20
  -5  -9   0   34.80    3.30
   9   5   0   38.20    3.40
   9  -5   0   37.70    3.40
  -9   5   0   35.50    2.90
   9  -5   0   35.90    3.20
  -5   9   0   37.60    3.20
   6   9   0 2037.10   24.90
  -9  -6   0 1981.50   24.90
  -6   9   0 1959.70   25.10
  -9   6   0 1973.10   24.30
  -6  -9   0 2012.70   25.40
  -9  -6   0 1948.21   24.10
   9   6   0 1899.11   24.20
  -6   9   0 1867.41   26.00
  -6  -9   0 1920.01   24.60
  -6   9   0 1882.21   25.40
   9   6   0 1979.20   24.30
  -6   9   0 1928.31   26.30
   9  -6   0 2025.10   25.20
  -6   9   0 1881.81   22.20
  -9   6   0 1927.31   21.10
   9  -7   0   72.19    4.40
   7   9   0   79.09    5.20
  -9   7   0   79.89    5.50
  -9   7   0   63.39    4.10
  -9  -7   0   70.09    4.90
   9   7   0   63.29    4.70
   9  -7   0   74.59    5.10
   7   9   0   77.19    5.10
  -7   9   0   68.79    5.20
  -7   9   0   76.39    5.50
  -9  -7   0   80.39    5.30
   9  -7   0   72.39    4.90
  -7  -9   0   69.79    4.80
  -7   9   0   66.99    5.00
  -9  -7   0   64.79    4.60
  -7   9   0   70.49    5.00
   9   7   0   70.69    4.80
  -7  -9   0   67.59    4.80
  -7   9   0   77.19    4.70
   9   7   0   72.49    4.90
  -9   7   0   72.39    5.00
   7   9   0   72.89    5.00
   8   9   0    0.70    1.00
  -8   9   0    0.40    0.90
  -9   8   0    0.90    1.00
  -9   8   0    0.60    0.90
  -9   8   0    0.30    0.70
  -8  -9   0    0.50    0.90
  -8   9   0    0.70    1.00
  -9  -8   0    0.50    0.80
  -9   8   0    0.30    0.70
  -9  -8   0    0.70    0.80
  -8   9   0    0.50    0.70
   8   9   0    1.20    1.10
  -8  -9   0    0.20    0.70
  -8   9   0    2.30    1.20
   9   8   0    0.50    0.80
  -8   9   0    1.10    0.90
  -9  -8   0    0.60    0.70
  -8   9   0    1.50    1.20
   9   8   0    0.20    0.80
   9   8   0    0.90    1.00
  -9   8   0    0.40    0.80
  -9   8   0    1.20    1.10
   8   9   0    1.30    1.20
  -8  -9   0    0.50    0.80
  -9   9   0 1343.17   22.60
   9   9   0 1468.05   22.50
  -9   9   0 1417.96   22.90
  -9   9   0 1391.76   23.80
  -9  -9   0 1373.76   22.10
  -9  -9   0 1455.95   23.10
  -9   9   0 1383.16   20.60
  -9   9   0 1462.45   24.60
   0  10   0  227.28    7.90
   0  10   0  233.48    8.00
   0 -10   0  250.37    8.00
 -10   0   0  260.77    8.20
  10   0   0  254.37    8.50
  10   0   0  236.18    7.90
   0 -10   0  220.78    8.10
 -10   0   0  227.38    7.80
   0 -10   0  235.48    8.10
  10   0   0  247.48    7.60
 -10   0   0  248.58    8.80
   0  10   0  229.48    8.30
  -1 -10   0  537.45   12.20
  10  -1   0  593.44   12.30
  10   1   0  553.84   12.60
  -1  10   0  525.75   12.20
 -10  -1   0  515.05   11.70
 -10   1   0  521.95   11.80
  10  -1   0  567.24   12.60
  -1  10   0  524.05   11.70
  -1 -10   0  529.05   12.00
  -1  10   0  549.05   12.90
 -10  -1   0  524.05   11.90
 -10   1   0  547.15   12.70
  10   1   0  571.04   12.10
   1 -10   0  539.95   11.70
   1 -10   0  541.95   12.80
   1 -10   0  531.95   12.20
 -10   1   0  568.24   11.90
  10   1   0  551.84   11.60
  -1 -10   0  533.45   12.50
   2  10   0  404.76   11.10
   2  10   0  409.56   10.80
  10  -2   0  403.26   10.10
  10   2   0  415.06   11.00
   2 -10   0  405.86   10.10
 -10   2   0  366.86    9.80
  10  -2   0  414.46    9.50
  -2  10   0  401.46   10.80
 -10   2   0  412.96    9.90
 -10  -2   0  364.06   10.00
   2 -10   0  362.26   10.90
  10   2   0  428.66   10.70
  10   2   0  390.86   10.00
   2 -10   0  394.56   10.80
 -10  -2   0  380.66   10.50
  -2  10   0  380.56   10.10
  -2  10   0  350.36   10.60
  -2 -10   0  368.46   10.40
  10  -2   0  420.46   10.90
  -2 -10   0  424.26   10.90
 -10   2   0  393.06   10.80
 -10  -2   0  387.36   10.90
 -10  -3   0   29.70    3.00
  -3 -10   0   37.80    3.50
 -10   3   0   31.60    3.20
  -3  10   0   32.50    3.30
 -10   3   0   30.70    2.80
   3  10   0   32.20    3.20
   3 -10   0   34.50    3.10
  -3 -10   0   36.00    3.40
  10  -3   0   36.30    3.20
 -10   3   0   29.90    3.00
  10   3   0   35.70    3.20
   3  10   0   30.80    3.10
   3  10   0   31.10    3.10
  -3  10   0   35.40    3.20
  -3 -10   0   32.00    3.20
   3 -10   0   29.50    3.20
 -10  -3   0   33.60    3.30
  10   3   0   31.60    3.00
   3 -10   0   33.30    3.50
 -10  -3   0   29.00    3.00
  10  -3   0   33.40    3.20
  -3  10   0   36.60    3.60
  10   3   0   40.30    3.60
  10  -3   0   35.90    2.90
 -10  -4   0   63.59    4.50
  -4  10   0   77.09    5.20
   4 -10   0   76.79    5.10
  10   4   0   83.09    5.00
 -10   4   0   68.09    4.10
 -10   4   0   63.99    4.40
  10  -4   0   74.19    4.50
 -10  -4   0   72.69    4.90
 -10  -4   0   67.59    4.60
  10  -4   0   80.09    4.20
  -4  10   0   76.39    4.60
  -4 -10   0   80.29    5.10
   4  10   0   61.49    4.40
 -10   4   0   69.19    4.80
   4 -10   0   73.79    4.60
  10  -4   0   76.69    4.90
  10   4   0   72.99    4.80
  10   4   0   72.09    4.60
   4  10   0   75.29    4.80
   4  10   0   77.89    4.90
  -4 -10   0   66.49    4.50
  -4  10   0   70.29    4.80
   4 -10   0   74.79    5.30
   5 -10   0 1915.91   25.80
  10   5   0 1888.41   24.10
 -10  -5   0 1779.22   23.80
  -5  10   0 1816.02   22.30
   5 -10   0 1771.32   26.10
 -10  -5   0 1791.62   24.20
 -10   5   0 1884.41   23.80
   5  10   0 1935.11   24.60
  10   5   0 1751.62   23.40
   5  10   0 1889.81   24.80
 -10   5   0 1909.91   21.70
  10  -5   0 1856.81   20.40
  -5  10   0 1808.62   25.40
   5 -10   0 1831.02   23.10
 -10  -5   0 1814.62   23.60
  10  -5   0 1799.02   23.80
  -5 -10   0 1936.61   25.20
  10  -5   0 1932.41   23.40
  -5 -10   0 1918.91   25.20
 -10  -6   0    4.10    1.60
  -6  10   0    3.80    1.70
 -10  -6   0    3.90    1.60
 -10  -6   0    6.70    2.20
  10   6   0    5.40    2.00
  -6  10   0    4.20    1.60
 -10   6   0    3.80    1.50
   6  10   0    4.30    1.60
  -6 -10   0    4.80    1.80
  10  -6   0    5.10    1.50
  -6 -10   0    4.70    1.80
  10   6   0   10.10    2.90
  -6 -10   0    5.20    1.80
  10  -6   0    3.00    1.20
  10   6   0    4.70    1.80
   6  10   0    4.70    1.80
 -10   6   0    6.10    1.80
  10  -6   0    7.30    2.40
  -6  10   0    3.50    1.30
  -7  10   0  163.98    7.20
  -7  10   0  158.18    8.00
 -10   7   0  175.88    7.80
  10  -7   0  162.48    7.70
  -7 -10   0  159.88    7.50
 -10  -7   0  166.58    7.80
  10   7   0  181.18    7.90
   7  10   0  186.08    8.10
  10  -7   0  163.78    7.30
  10  -7   0  176.38    6.80
  -7  10   0  194.18    8.90
  10   7   0  164.08    7.60
  -7 -10   0  151.58    7.40
  -7  10   0  167.18    7.80
 -10  -7   0  152.18    7.20
  -7 -10   0  179.08    8.10
 -10  -7   0  176.38    8.00
  -7  10   0  181.88    7.40
  10   7   0  176.88    7.70
   7  10   0  180.58    8.10
   7  10   0  187.28    8.10
  -7  10   0  161.88    7.90
 -10   7   0  165.78    6.70
  -8  10   0   51.29    4.10
 -10  -8   0   52.19    4.40
   8  10   0   59.89    4.90
  -8  10   0   59.99    5.30
  10   8   0   50.29    4.40
 -10   8   0   47.90    3.90
 -10   8   0   55.29    4.90
  -8 -10   0   49.60    4.50
  10   8   0   55.09    4.60
  -8  10   0   47.00    4.40
  -8 -10   0   45.70    4.20
  -8  10   0   46.70    4.50
  -8  10   0   48.40    4.70
   8  10   0   56.49    4.60
 -10  -8   0   51.09    4.40
  10   8   0   54.29    4.50
   8  10   0   51.59    4.40
 -10   8   0   44.10    4.20
  -8  10   0   47.70    4.10
  -8 -10   0   51.39    4.40
 -10  -8   0   56.29    4.70
  -9  10   0  106.49    7.00
   9  10   0  103.89    6.40
 -10  -9   0   81.39    5.70
   9  10   0   91.19    6.00
  -9 -10   0   92.59    6.00
 -10   9   0   88.29    6.00
 -10  -9   0   90.39    5.90
  -9  10   0   90.49    6.00
 -10   9   0   84.69    5.20
  10   9   0   90.79    6.10
 -10   9   0   90.69    6.00
  -9  10   0  104.49    6.00
  -9  10   0   98.49    5.90
   9  10   0   93.49    6.00
  -9  10   0   88.49    6.20
 -10   9   0   92.99    5.50
  10   9   0   99.59    6.30
  -9 -10   0   90.29    5.90
  10   9   0  102.79    6.30
 -10   9   0   98.89    6.70
 -10  -9   0   90.69    6.20
  10  10   0 1677.63   25.80
 -10  10   0 1688.73   28.00
 -10  10   0 1672.33   23.90
 -10  10   0 1738.13   26.70
 -10  10   0 1659.43   23.80
  10  10   0 1683.33   25.80
   0  11   0    0.30    0.70
  11   0   0    0.00    0.50
   0 -11   0    0.00    0.60
 -11   0   0   -0.10    1.10
  11   0   0    0.00    0.60
 -11   0   0   -0.10    0.50
 -11   0   0    0.50    0.80
   0  11   0   -0.20    0.50
  11   0   0    0.10    0.50
   0 -11   0    0.00    0.60
   0 -11   0   -0.10    0.60
   0  11   0   -0.10    0.60
   1  11   0  823.52   16.10
  11  -1   0  836.42   15.90
 -11   1   0  813.42   15.40
   1  11   0  868.01   16.40
  11   1   0  893.01   15.40
  -1  11   0  854.51   16.30
 -11   1   0  851.71   15.30
  -1 -11   0  869.21   16.20
   1  11   0  865.21   16.80
 -11  -1   0  847.72   16.70
  -1 -11   0  831.62   16.40
  -1 -11   0  856.21   16.00
  11  -1   0  871.41   15.40
   1 -11   0  846.12   16.10
  -1  11   0  866.31   15.90
   1 -11   0  796.22   16.30
   1 -11   0  812.72   15.10
  11   1   0  898.81   15.90
  11   1   0  901.81   16.70
 -11  -1   0  819.02   15.60
 -11   1   0  839.32   16.60
  -1  11   0  878.51   16.90
   2  11   0   95.69    5.50
  -2 -11   0  102.09    5.80
   2  11   0   98.89    5.60
 -11   2   0  113.89    5.80
   2 -11   0  108.69    5.50
  11  -2   0  120.49    5.50
  -2 -11   0  114.39    6.00
 -11   2   0  116.89    6.30
 -11   2   0  103.59    5.30
 -11  -2   0  117.09    6.10
   2 -11   0  116.39    6.50
  -2  11   0  102.99    6.00
   2 -11   0  117.49    6.20
  11   2   0  118.39    6.20
  11   2   0  108.09    5.50
  -2  11   0  113.99    6.00
  -2  11   0   98.09    5.40
  11  -2   0  115.49    5.70
 -11  -2   0  111.29    6.20
   2  11   0  111.19    6.10
  -2 -11   0  107.89    5.80
  11  -2   0  124.39    6.30
 -11  -2   0  104.89    5.70
   3  11   0   96.89    5.90
   3 -11   0   85.69    5.00
 -11   3   0   79.19    4.90
  -3  11   0   85.99    5.10
  11  -3   0   89.49    5.30
  -3  11   0   85.59    5.40
  11  -3   0   78.99    4.80
 -11  -3   0   84.49    5.40
  11  -3   0   91.49    4.80
  -3 -11   0   85.89    5.20
 -11  -3   0   94.69    5.60
  -3  11   0   86.79    5.60
  -3 -11   0   84.59    5.30
  11   3   0   86.69    5.30
  11   3   0   94.29    5.20
 -11   3   0   79.69    4.70
  -3 -11   0   85.39    5.40
  11   3   0   74.39    4.70
   3 -11   0   86.69    5.50
   3 -11   0   85.99    5.70
   3  11   0   83.49    5.20
 -11   3   0   80.69    5.30
 -11  -3   0   83.39    5.20
 -11  -4   0   23.60    2.90
  11  -4   0   23.60    2.80
  11   4   0   24.80    3.00
   4 -11   0   24.00    3.90
  11  -4   0   26.10    2.60
  -4 -11   0   24.80    3.00
 -11   4   0   24.90    2.70
 -11   4   0   20.10    3.30
 -11  -4   0   26.60    3.20
   4  11   0   19.70    3.30
  -4 -11   0   24.70    3.70
  -4  11   0   20.10    3.00
  11  -4   0   23.60    2.90
  -4  11   0   24.80    4.10
   4  11   0   25.50    3.00
  -4 -11   0   21.20    3.40
 -11  -4   0   26.10    3.10
  11   4   0   24.20    3.60
  -4  11   0   22.30    2.70
 -11   4   0   23.00    2.90
   4 -11   0   23.50    3.80
   4  11   0   24.30    3.00
  11   4   0   25.90    2.90
  -5 -11   0   94.99    5.90
  -5  11   0   85.09    5.20
   5  11   0   79.39    5.20
  11  -5   0   90.49    5.50
  11   5   0   85.89    5.30
  11  -5   0   80.49    5.00
  -5 -11   0   84.69    5.60
  11  -5   0   83.19    4.60
 -11   5   0   80.59    4.70
  11   5   0   87.49    5.60
 -11  -5   0   81.19    5.40
  -5  11   0   91.69    5.80
 -11  -5   0   78.19    5.40
   5 -11   0   93.89    6.00
   5 -11   0   79.39    5.80
   5 -11   0   86.99    5.40
  11   5   0   86.99    5.40
 -11   5   0   89.69    5.80
 -11  -5   0   80.99    5.20
   5  11   0   85.09    5.50
 -11   5   0   84.59    5.30
   5  11   0   92.79    5.80
  -5  11   0   91.99    6.10
   6 -11   0   25.10    4.40
  11   6   0   27.00    3.20
   6 -11   0   20.10    3.20
 -11   6   0   29.70    4.30
   6  11   0   28.60    4.70
   6 -11   0   28.20    4.60
   6  11   0   23.90    3.70
  -6  11   0   27.70    4.50
  11  -6   0   21.30    3.40
 -11   6   0   22.40    2.70
  -6  11   0   30.00    5.00
  11  -6   0   24.20    2.60
 -11  -6   0   20.70    3.60
  11   6   0   26.10    3.90
  11   6   0   27.80    4.10
 -11  -6   0   32.30    4.90
  -6  11   0   20.30    3.20
 -11  -6   0   14.60    2.80
  -6 -11   0   22.80    3.80
  11  -6   0   21.60    3.50
   6  11   0   30.60    4.90
  -6 -11   0   21.20    3.60
  -6 -11   0   21.30    3.60
  -7 -11   0   92.59    5.90
  -7  11   0   78.79    5.90
  11   7   0   96.59    6.20
  -7  11   0   86.99    5.60
  11   7   0   94.19    5.90
  -7  11   0   98.49    6.60
 -11   7   0   99.79    6.10
  -7  11   0   98.59    6.30
 -11  -7   0  100.99    6.20
   7  11   0   91.49    5.90
  -7  11   0   98.19    6.50
  -7 -11   0   85.79    5.90
  11   7   0   88.09    5.90
  -7 -11   0   76.79    5.40
  11  -7   0  104.79    6.40
  -7  11   0   85.49    5.30
  11  -7   0   97.49    5.30
  11  -7   0   93.99    5.80
 -11   7   0   92.89    5.20
   7  11   0   98.69    6.00
 -11  -7   0   87.69    5.90
  11   8   0  269.87   10.20
  11   8   0  276.37   10.10
  11   8   0  278.67   10.20
  -8  11   0  262.87   10.30
 -11   8   0  257.47   10.00
  11  -8   0  276.27    9.30
   8  11   0  267.47   10.20
   8  11   0  264.57   10.20
  -8  11   0  250.87    9.60
   8  11   0  276.37   10.30
 -11   8   0  239.78    8.50
  11  -8   0  270.27   10.50
  -8  11   0  276.27    9.60
  -8 -11   0  248.08   10.00
 -11  -8   0  245.18    9.60
  -8  11   0  244.88   10.20
 -11  -8   0  245.68    9.90
  11  -8   0  263.97    9.90
  -8  11   0  254.97   10.70
  -9  11   0  356.66   11.30
  11   9   0  385.66   12.30
  -9 -11   0  327.47   11.70
  -9  11   0  344.17   12.30
  11   9   0  372.46   12.20
  -9  11   0  383.56   11.50
 -11   9   0  400.06   11.70
  11   9   0  364.36   12.30
  -9  11   0  390.36   12.80
 -11   9   0  351.96   11.80
 -11   9   0  415.96   13.80
   9  11   0  393.96   12.70
  -9  11   0  395.86   13.70
 -11   9   0  385.86   11.30
 -11  10   0   58.49    5.60
 -10 -11   0   55.59    5.00
 -11  10   0   55.29    4.60
 -10  11   0   54.19    5.00
 -11 -10   0   57.19    5.10
 -11  10   0   54.69    4.50
  10  11   0   57.89    5.10
 -10  11   0   59.59    4.70
 -10  11   0   61.89    5.70
 -10  11   0   53.99    5.30
 -11 -10   0   58.09    5.00
 -11 -10   0   52.99    5.00
 -11  10   0   63.09    5.40
 -10 -11   0   52.99    5.00
 -10 -11   0   55.89    4.90
 -10  11   0   59.89    4.80
 -11  10   0   56.79    5.40
 -11 -11   0  400.56   13.30
 -11  11   0  415.96   12.60
  11  11   0  410.36   13.50
 -11 -11   0  439.06   14.40
  11  11   0  423.76   13.60
 -11  11   0  403.96   13.80
 -11  11   0  420.16   14.40
 -11  11   0  435.76   12.70
 -11 -11   0  420.56   13.60
  11  11   0  416.16   13.40
 -11  11   0  411.96   14.40
  12   0   0    4.50    1.70
   0  12   0    5.00    2.00
   0 -12   0    3.40    1.60
  12   0   0    3.00    1.20
   0  12   0    2.00    1.20
   0  12   0    2.80    1.40
 -12   0   0    3.20    1.50
 -12   0   0    1.80    1.10
   0 -12   0    3.90    1.70
   0 -12   0    2.70    1.30
  12   0   0    2.50    1.20
 -12   0   0    3.70    1.60
  -1  12   0  532.55   13.90
  -1  12   0  505.95   12.80
 -12   1   0  540.85   13.90
  -1 -12   0  482.15   12.50
 -12  -1   0  530.45   14.00
  12   1   0  538.35   12.30
 -12  -1   0  473.95   12.40
  -1 -12   0  494.95   13.20
   1 -12   0  487.05   13.40
   1  12   0  530.55   13.30
  -1 -12   0  506.55   12.80
  12  -1   0  534.65   12.70
 -12   1   0  520.65   12.90
  12  -1   0  562.74   13.80
  12   1   0  538.05   13.40
 -12   1   0  470.25   12.00
   1 -12   0  468.35   11.90
 -12  -1   0  497.35   12.80
   1 -12   0  500.15   13.00
   1  12   0  537.25   13.40
  -1  12   0  484.45   12.90
  12   1   0  540.15   12.80
  -2 -12   0    1.90    1.20
  -2 -12   0    1.20    1.10
  12   2   0    2.70    1.30
  12  -2   0    2.10    1.30
 -12  -2   0    1.80    1.10
  12   2   0    2.40    1.30
  12   2   0    3.70    1.60
  12  -2   0    1.70    0.90
 -12   2   0    1.00    0.90
   2  12   0    2.60    1.40
  -2  12   0    2.50    1.40
 -12  -2   0    2.00    1.20
   2  12   0    1.20    1.00
  -2  12   0    2.30    1.30
  -2 -12   0    1.00    0.90
  -2  12   0    1.40    1.10
 -12  -2   0    2.50    1.40
   2 -12   0    2.90    1.50
 -12   2   0    1.40    1.00
  12  -2   0    2.10    1.10
   2 -12   0    1.80    1.10
   2  12   0    2.10    1.20
 -12   2   0    2.00    1.20
   2 -12   0    1.90    1.20
  12   3   0  926.31   17.90
 -12  -3   0  871.61   17.20
  -3  12   0  902.31   17.00
   3 -12   0  926.01   19.30
 -12   3   0  859.61   15.70
  12  -3   0  926.31   17.80
   3  12   0  837.82   17.10
 -12   3   0  870.01   17.90
  12   3   0  901.71   16.90
  -3 -12   0  853.41   17.20
   3 -12   0  948.11   17.30
  12   3   0  869.81   16.40
  12  -3   0  931.41   16.70
 -12  -3   0  892.31   18.20
   3 -12   0  868.01   17.70
 -12  -3   0  897.91   17.80
  -3  12   0  920.81   18.80
  12   4   0  357.06   10.70
  -4 -12   0  411.36   12.10
   4  12   0  370.76   11.40
  -4 -12   0  378.96   11.60
   4 -12   0  385.36   12.30
 -12  -4   0  379.56   11.60
  -4  12   0  350.46   11.80
  -4  12   0  334.17   11.00
   4  12   0  389.66   11.80
   4 -12   0  359.56   11.00
 -12  -4   0  332.77   12.00
  -4  12   0  365.86   11.00
   4 -12   0  335.37   12.00
   4  12   0  360.26   11.50
  12   4   0  388.96   11.40
  12  -4   0  383.36    9.90
 -12   4   0  369.76   10.50
  12  -4   0  363.26   11.30
  -4 -12   0  353.86   11.40
  12  -4   0  364.16   10.80
 -12   4   0  353.26   11.10
 -12   4   0  397.16   12.30
 -12  -4   0  354.26   11.60
  12  -5   0   82.69    5.30
  -5  12   0   78.99    5.10
 -12  -5   0   94.69    6.10
   5 -12   0   87.39    6.30
 -12   5   0   83.29    5.50
   5 -12   0   80.99    5.40
 -12   5   0   83.09    5.00
  12   5   0   84.79    5.50
   5  12   0   86.79    5.70
  12  -5   0   83.39    5.60
  12   5   0   89.49    5.70
  -5  12   0   86.79    6.10
   5  12   0   74.59    5.40
  -5  12   0   76.99    5.50
   5  12   0   79.79    5.50
  12  -5   0   85.69    4.80
   5 -12   0   91.19    6.10
  -5 -12   0   86.89    5.90
 -12  -5   0   83.79    5.50
 -12  -5   0   81.19    5.70
  -5 -12   0   91.29    5.90
  12   5   0   71.59    5.10
 -12   5   0   74.99    5.50
   6  12   0    2.90    1.50
 -12   6   0    1.40    1.00
   6 -12   0    1.30    1.40
  -6 -12   0    1.70    1.30
  12   6   0    3.20    1.60
  -6 -12   0    3.70    2.00
   6 -12   0    6.00    2.20
   6 -12   0    2.30    1.40
  -6  12   0    2.20    1.40
   6  12   0    1.60    1.20
 -12  -6   0    2.40    1.40
  12   6   0    2.30    1.30
  12   6   0    2.90    1.60
  -6  12   0    3.60    1.80
  -6  12   0    3.20    1.40
 -12  -6   0    1.90    1.20
  12  -6   0    3.70    1.70
 -12  -6   0    1.50    1.10
  12  -6   0    3.70    1.40
 -12   6   0    2.40    1.40
   6  12   0    2.40    1.30
  12  -6   0    2.60    1.40
 -12  -7   0  118.99    7.00
  12  -7   0  105.19    6.20
  -7  12   0  117.19    6.40
  -7  12   0  109.39    6.90
 -12  -7   0  116.89    7.00
   7  12   0  122.39    7.10
  -7  12   0  116.19    7.40
   7  12   0  114.59    6.80
  12   7   0  113.59    6.80
   7  12   0  104.39    6.60
  -7  12   0  114.29    6.60
  12   7   0  112.69    6.60
 -12   7   0  105.99    6.50
  12  -7   0  118.29    7.00
  -7  12   0  109.99    6.80
  12  -7   0  112.69    5.80
 -12   7   0  121.49    6.10
  12   7   0  126.29    7.00
  12   8   0   11.20    2.50
  12  -8   0   11.40    2.80
  -8  12   0   11.90    3.00
  -8  12   0   12.20    2.90
  -8 -12   0   12.10    3.20
 -12   8   0   12.20    3.10
 -12   8   0   11.20    2.50
  12   8   0   12.60    3.10
  -8  12   0   11.80    2.60
  12  -8   0   14.10    3.00
   8  12   0    7.80    2.50
  -8 -12   0   11.30    2.80
  -8  12   0    9.10    2.40
 -12  -9   0  434.46   13.70
 -12   9   0  455.05   12.40
  -9 -12   0  427.46   13.80
   9  12   0  455.05   14.10
 -12  -9   0  429.16   13.90
  -9  12   0  444.86   12.80
 -12  -9   0  397.96   12.70
 -12   9   0  487.55   15.40
   9  12   0  479.65   14.20
  -9  12   0  463.95   15.10
  -9  12   0  401.86   12.50
  -9 -12   0  427.96   13.50
 -12  10   0  621.24   17.90
 -10 -12   0  526.95   15.10
 -10 -12   0  541.75   15.40
 -12  10   0  543.45   15.20
  12  10   0  585.64   16.30
  10  12   0  573.74   15.70
 -10  12   0  564.14   14.90
 -12  10   0  589.64   17.20
  10  12   0  544.65   15.60
 -10  12   0  618.34   18.10
  12  10   0  584.54   16.00
 -12  10   0  588.44   15.00
 -10  12   0  563.64   14.30
 -10  12   0  540.85   16.10
  10  12   0  572.74   15.80
 -12 -10   0  559.84   16.40
  12  10   0  561.84   15.50
 -12 -10   0  579.24   16.10
 -12 -10   0  544.75   15.40
 -12  10   0  557.94   17.10
 -11  12   0   75.49    6.20
 -12  11   0   77.99    5.60
 -12  11   0   80.49    6.70
 -11  12   0   79.49    5.80
  12  11   0   74.29    6.00
  12  11   0   80.29    6.30
 -12  11   0   75.39    6.10
 -11  12   0   85.49    6.80
 -12  11   0   83.09    6.50
 -11 -12   0   75.49    6.00
 -12 -11   0   90.89    6.60
 -11  12   0   91.59    7.20
 -12 -11   0   79.79    6.10
 -11 -12   0   81.89    6.40
 -11 -12   0   75.19    6.00
 -12 -11   0   81.79    6.30
  11  12   0   89.29    6.50
 -12  11   0   76.09    5.60
  11  12   0   89.49    6.50
 -11  12   0   77.89    5.70
  12  11   0   80.69    6.20
 -11  12   0   77.99    6.20
 -12  11   0   76.99    6.60
  11  12   0   74.19    6.00
 -12 -12   0  261.07   11.60
 -12 -12   0  243.08   10.80
  12  12   0  244.28   11.00
  12  12   0  254.27   11.10
 -12  12   0  239.68   11.10
  12  12   0  234.18   10.50
 -12  12   0  250.97   10.40
 -12  12   0  242.88   11.60
 -12  12   0  251.97   11.90
 -12  12   0  231.88    9.90
 -12  12   0  235.88   10.80
 -12 -12   0  256.27   11.00
 -13   0   0    0.50    0.80
   0  13   0    0.20    0.80
   0 -13   0    0.10    0.70
   0 -13   0    0.20    0.60
   0  13   0   -0.10    0.60
 -13   0   0    0.00    0.70
 -13   0   0   -0.20    0.60
   0 -13   0    0.30    0.90
  13   0   0    0.10    0.60
   0  13   0   -0.20    0.60
  13   0   0    1.00    0.90
  13   0   0    0.10    0.60
 -13   1   0   15.40    3.60
  13   1   0   13.90    2.70
 -13   1   0   18.40    3.60
  -1  13   0   14.20    3.30
  13  -1   0   14.30    3.00
  -1 -13   0   18.50    3.40
 -13   1   0   16.50    3.30
   1 -13   0   15.20    3.10
 -13  -1   0   10.40    2.40
  13   1   0   19.50    3.80
 -13  -1   0   14.90    3.10
  -1  13   0   14.80    3.70
  -1 -13   0   13.20    2.80
  13  -1   0   14.20    3.00
   1  13   0   10.10    2.30
   1  13   0   13.20    2.80
 -13  -1   0   12.60    2.80
   1 -13   0   10.40    2.50
  -1  13   0   16.60    3.40
  13  -1   0   10.50    2.20
   1 -13   0   15.80    3.20
   1  13   0   12.00    3.00
  13   1   0   13.10    2.70
  -1 -13   0   11.10    2.50
  -2  13   0   59.39    4.70
  -2 -13   0   58.39    4.70
   2  13   0   61.19    4.80
   2 -13   0   56.69    4.70
  -2  13   0   53.99    4.80
 -13   2   0   56.99    4.60
   2  13   0   63.49    5.10
  -2 -13   0   57.39    4.70
 -13   2   0   53.09    4.70
 -13   2   0   56.39    4.40
   2  13   0   53.89    4.60
  13  -2   0   60.99    4.50
  13   2   0   60.39    4.60
   2 -13   0   55.89    4.40
  -2  13   0   57.29    4.70
  13  -2   0   57.79    4.20
 -13  -2   0   61.89    4.90
  13   2   0   61.59    4.60
   2 -13   0   60.29    5.10
  13  -2   0   65.39    5.00
 -13  -2   0   60.99    4.80
 -13  -2   0   60.09    5.00
  -2 -13   0   56.89    4.70
  13   2   0   62.19    4.90
  13   3   0  283.77   10.30
  -3 -13   0  274.27   10.10
  -3  13   0  269.67    9.70
  -3 -13   0  246.68    9.70
 -13   3   0  251.47    9.50
 -13   3   0  246.18    8.80
   3 -13   0  290.77   10.70
 -13  -3   0  252.97    9.70
   3 -13   0  276.67    9.80
   3 -13   0  235.88   10.10
  -3 -13   0  269.57   10.40
   3  13   0  250.07    9.70
 -13  -3   0  269.57   10.20
  13  -3   0  287.87   10.40
   3  13   0  284.17   10.50
  13  -3   0  293.17    9.80
  -3  13   0  278.47   10.60
 -13   3   0  250.67   10.00
 -13  -3   0  267.57   10.40
  -3  13   0  255.47    9.90
  13   3   0  284.77   10.00
  13   3   0  285.97   10.00
   4 -13   0   56.89    5.00
  13  -4   0   62.69    4.40
   4 -13   0   61.09    4.80
  13   4   0   63.49    4.70
 -13  -4   0   50.59    4.50
  13  -4   0   59.79    4.90
  -4  13   0   61.49    5.20
   4  13   0   57.49    4.80
 -13   4   0   56.39    4.30
  13  -4   0   58.19    4.60
 -13  -4   0   59.79    5.10
 -13  -4   0   53.29    4.60
  13   4   0   56.79    4.80
  13   4   0   55.49    4.50
   4  13   0   61.29    5.00
 -13   4   0   50.49    4.40
  -4  13   0   61.49    4.70
   4  13   0   50.49    4.60
  -4  13   0   53.79    4.70
  -4 -13   0   59.79    5.00
  -4 -13   0   53.09    4.70
 -13  -5   0    7.80    2.40
   5  13   0    7.40    2.40
  13  -5   0    5.50    1.90
  13  -5   0    6.30    1.80
 -13  -5   0    5.20    1.90
  13  -5   0    6.00    1.90
   5  13   0    5.70    2.00
  -5  13   0    6.30    2.10
  13   5   0    7.40    2.20
  -5  13   0   10.30    3.30
  -5  13   0    5.30    1.80
   5 -13   0    7.00    2.20
 -13   5   0    6.20    2.10
   5  13   0    5.70    2.10
  13   5   0    8.40    2.50
  13   5   0    8.20    2.50
 -13   5   0    7.60    2.30
   6 -13   0  327.87   12.60
  13  -6   0  352.66   10.30
  13  -6   0  365.86   11.80
  -6 -13   0  378.26   12.50
  -6  13   0  338.87   11.80
   6  13   0  368.36   12.20
 -13   6   0  357.96   11.90
   6 -13   0  361.36   11.70
  13   6   0  348.57   11.50
 -13   6   0  368.26   10.90
  -6 -13   0  335.37   11.60
  -6  13   0  315.67   10.70
 -13   6   0  381.16   13.10
  13   6   0  318.57   11.30
  13   6   0  315.07   11.50
 -13  -7   0  423.86   13.40
  -7 -13   0  444.96   13.70
  13  -7   0  411.76   13.70
  -7  13   0  409.76   12.30
   7  13   0  409.06   14.70
  -7 -13   0  428.16   13.40
 -13   7   0  444.26   12.20
  13  -7   0  449.95   14.00
  -7 -13   0  473.65   14.40
 -13   7   0  392.26   13.40
   8  13   0  251.47   10.40
  13  -8   0  267.57   10.80
  13  -8   0  237.38    9.80
  -8  13   0  250.07   10.80
  -8 -13   0  242.38   10.30
  -8  13   0  232.28    9.80
  -8  13   0  261.27    9.90
   8  13   0  246.78   10.30
 -13  -8   0  236.28   10.30
 -13   8   0  240.68    9.00
 -13  -8   0  240.58   10.30
  -8 -13   0  243.58   10.40
  -8 -13   0  242.18   10.50
  -8  13   0  257.87   11.30
  -8  13   0  266.07   11.50
 -13  -8   0  239.98   10.10
  13  -8   0  252.07    9.10
 -13  -9   0  160.18    8.70
  -9  13   0  137.99    7.70
  13   9   0  152.88    8.30
  -9 -13   0  145.69    8.00
  -9  13   0  151.18    8.50
   9  13   0  152.18    8.30
 -13  -9   0  146.99    8.10
  -9  13   0  163.78    9.30
  -9  13   0  141.59    7.50
   9  13   0  151.18    8.30
 -13   9   0  143.69    7.20
 -13  -9   0  145.19    8.20
  -9  13   0  148.29    8.50
  13  -9   0  158.48    8.70
  13   9   0  167.68    8.80
 -13   9   0  160.18    8.60
  -9 -13   0  142.69    8.00
  -9  13   0  162.38    9.10
  13  -9   0  148.69    7.30
   9  13   0  151.88    8.40
  -9 -13   0  157.38    8.70
 -10  13   0  115.09    8.00
 -13 -10   0  101.19    6.90
 -13  10   0  121.39    6.90
 -10  13   0  100.19    7.50
 -13 -10   0   99.09    7.00
  10  13   0  116.39    7.50
 -10 -13   0  106.19    7.30
 -10 -13   0  112.29    7.60
 -10  13   0  105.49    7.40
  10  13   0  120.29    7.60
 -10 -13   0  114.79    7.50
 -13 -10   0  117.39    7.60
  10  13   0  115.39    7.40
 -10  13   0  103.89    7.20
 -10  13   0  114.79    7.90
 -13  10   0  108.69    7.20
 -13  10   0  114.59    7.30
  13  10   0  121.69    7.70
 -13  10   0  125.39    8.30
 -13  10   0  118.59    7.10
  13  10   0  122.39    7.60
 -13  10   0  120.89    8.10
 -10  13   0  103.09    6.80
 -13  11   0  403.76   14.20
 -11  13   0  453.65   15.90
 -11  13   0  428.86   15.40
  13  11   0  481.15   15.30
 -13  11   0  476.55   16.30
  11  13   0  412.66   13.80
 -11 -13   0  447.26   14.50
  11  13   0  459.15   14.90
 -13  11   0  445.76   14.90
  13  11   0  453.65   14.60
 -11  13   0  393.56   13.10
  13  11   0  431.76   14.30
 -11  13   0  420.16   13.10
 -11 -13   0  425.86   14.40
 -11  13   0  382.26   14.20
 -11 -13   0  462.05   15.30
 -13 -11   0  376.76   13.40
 -13 -11   0  378.16   13.60
 -11  13   0  434.26   14.60
 -13 -11   0  416.36   14.20
  11  13   0  443.96   14.60
 -13  11   0  422.46   13.10
 -13  11   0  458.25   14.00
 -13  11   0  478.05   16.30
 -12 -13   0   93.89    7.80
 -12  13   0   96.59    7.30
 -13  12   0  101.69    6.80
 -13  12   0   99.49    6.70
 -13 -12   0   96.09    7.00
 -13  12   0   94.19    7.40
 -12 -13   0   94.19    7.10
 -13 -12   0  100.19    7.50
 -12 -13   0   95.99    6.90
  13  12   0   99.29    7.10
 -12  13   0   90.59    6.40
  12  13   0  102.99    7.30
 -12  13   0  102.99    7.80
  13  12   0  106.29    7.50
 -12  13   0   98.09    7.30
  13  12   0   98.09    7.00
 -13  12   0  101.49    7.70
 -12  13   0  101.39    7.90
 -12  13   0   96.69    6.60
 -13 -12   0   89.39    6.80
 -13  12   0   91.69    7.00
 -13  12   0   98.69    7.40
  12  13   0   99.99    7.20
  12  13   0  101.59    7.20
 -13  13   0  165.68    9.60
 -13  13   0  193.98   10.80
  13  13   0  195.58   10.00
 -13 -13   0  185.58    9.80
 -13  13   0  185.28    9.30
 -13  13   0  198.48   10.50
 -13  13   0  211.78   11.30
 -13 -13   0  188.38   10.20
 -13 -13   0  175.98    9.60
  13  13   0  182.48    9.80
  13  13   0  176.08    9.70
   0  14   0  529.25   14.60
 -14   0   0  511.25   13.70
  14   0   0  581.44   14.40
  14   0   0  568.54   14.90
 -14   0   0  498.05   14.00
   0 -14   0  510.15   13.70
   0  14   0  535.15   14.30
   0  14   0  593.84   15.90
  14   0   0  571.94   13.70
   1  14   0  145.39    7.40
 -14   1   0  158.28    7.60
 -14   1   0  166.18    8.00
  14  -1   0  179.68    8.40
  14  -1   0  176.98    7.60
  14   1   0  160.28    7.90
  -1 -14   0  165.18    7.80
 -14  -1   0  189.68    8.70
  -1  14   0  179.18    8.80
 -14  -1   0  172.48    8.20
  14  -1   0  169.98    7.80
  -1  14   0  174.98    8.20
   1  14   0  169.78    8.30
  14   1   0  164.88    7.50
   1  14   0  181.08    8.60
  14   1   0  188.28    8.30
   1 -14   0  155.78    8.20
  -1  14   0  172.88    8.30
  -2  14   0  150.58    7.60
  14   2   0  144.09    7.50
 -14   2   0  153.08    7.40
  14   2   0  154.38    7.40
  -2  14   0  142.69    7.90
 -14   2   0  146.09    7.50
  14  -2   0  146.79    6.80
  14  -2   0  153.98    7.40
  -2 -14   0  146.19    7.80
   2  14   0  156.48    8.20
 -14  -2   0  131.29    7.30
   2 -14   0  150.18    7.40
  -2  14   0  130.99    7.30
 -14  -2   0  159.18    7.90
  14   2   0  157.68    7.60
   2  14   0  148.29    7.80
 -14  -3   0  176.18    8.50
 -14   3   0  176.38    8.30
   3 -14   0  175.68    8.10
  -3  14   0  154.08    8.00
  14   3   0  184.48    8.10
  -3  14   0  169.28    8.10
   3 -14   0  182.18    9.20
  14  -3   0  175.58    7.90
  14   3   0  187.68    8.40
 -14   3   0  180.78    8.00
  14  -3   0  185.88    7.60
 -14  -3   0  159.08    8.10
   3  14   0  171.08    8.30
   3  14   0  163.98    8.40
  -3 -14   0  175.58    8.40
 -14   3   0  171.48    8.60
  14  -4   0  643.74   14.20
  -4  14   0  618.54   15.30
 -14   4   0  569.04   13.90
  -4 -14   0  573.54   15.20
 -14   4   0  557.04   14.60
  -4 -14   0  610.84   15.80
  14   4   0  594.04   14.90
   4 -14   0  592.84   14.90
 -14  -4   0  602.34   15.70
  -4 -14   0  580.54   15.40
   4 -14   0  582.04   16.90
 -14   4   0  625.84   16.50
  14   4   0  608.34   14.90
 -14  -4   0  580.44   15.80
  14  -4   0  612.94   14.90
   4 -14   0  569.64   15.70
   5 -14   0  221.98    9.50
  14   5   0  215.08    9.20
  -5  14   0  206.98   11.00
  -5 -14   0  250.47   10.20
   5 -14   0  224.18   10.50
  14  -5   0  217.68   10.10
  14  -5   0  248.38    9.00
   5  14   0  224.48    9.60
 -14   5   0  227.38    8.90
 -14  -5   0  238.48   10.50
   5 -14   0  220.88   10.00
  -5  14   0  227.18    9.40
 -14   5   0  208.18    9.70
  -5 -14   0  238.78   10.10
  -5 -14   0  234.48   10.00
 -14  -6   0    2.00    1.40
  14  -6   0    2.40    1.40
   6  14   0    1.10    1.20
 -14   6   0    2.00    1.30
 -14   6   0    2.70    1.70
 -14  -6   0    1.90    1.30
   6  14   0    2.80    1.70
  -6 -14   0    3.30    1.90
  14  -6   0   14.60    3.20
  -6 -14   0    1.60    1.20
  14  -6   0    1.70    1.50
 -14  -6   0    2.10    1.40
  -6  14   0    1.50    1.30
  14   6   0    1.90    1.20
  -6  14   0    2.70    1.70
  -6 -14   0    0.00    1.20
   6  14   0    1.10    1.30
   6 -14   0    2.30    1.50
   6 -14   0    1.50    1.30
   6 -14   0    2.60    1.50
  14  -7   0   60.59    5.30
 -14  -7   0   55.29    5.10
  -7 -14   0   62.79    5.50
  14  -7   0   55.39    4.40
   7 -14   0   57.09    5.00
  -7  14   0   51.29    4.90
   7  14   0   56.79    5.30
   7 -14   0   49.90    5.00
  14   7   0   49.80    4.60
   7 -14   0   58.69    5.70
  14   7   0   51.89    4.90
 -14   7   0   49.50    4.40
 -14   7   0   54.79    5.00
  -7 -14   0   50.99    4.90
 -14  -7   0   48.60    4.90
 -14  -7   0   48.20    4.80
  -7  14   0   51.49    4.70
 -14   7   0   51.49    5.20
  -7  14   0   52.29    5.20
  14   7   0   61.29    5.40
   7  14   0   57.49    5.30
   7  14   0   59.19    5.20
  -7 -14   0   49.60    4.90
  -8 -14   0  111.09    7.20
 -14   8   0   94.89    7.20
 -14  -8   0  117.29    7.40
 -14   8   0  126.09    7.60
  -8 -14   0  110.69    7.30
  14   8   0  119.39    7.50
  14  -8   0  121.49    6.70
  -8  14   0  110.59    7.50
 -14   8   0  117.99    6.70
 -14  -8   0  130.99    8.00
   8  14   0  116.19    7.50
  -8  14   0  121.09    8.00
 -14  -8   0  120.59    7.60
  -8  14   0  123.89    7.20
  14   8   0  108.49    7.00
  14  -8   0  131.39    7.90
  14   8   0  122.59    7.30
  -8  14   0  112.49    7.10
  -8  14   0  124.09    8.10
  -8 -14   0  129.29    8.00
   8  14   0  120.69    7.50
   8  14   0  121.19    7.40
  -8  14   0  116.29    7.40
  14   9   0   40.70    4.50
  14  -9   0   36.70    3.90
  -9  14   0   41.80    5.20
  -9 -14   0   40.70    4.50
  14  -9   0   43.20    4.60
 -14  -9   0   38.10    4.50
  -9 -14   0   41.80    4.70
  -9  14   0   46.60    5.30
  -9  14   0   44.20    4.90
 -14  -9   0   39.30    4.60
  -9 -14   0   51.19    5.20
  -9  14   0   37.90    6.90
 -14   9   0   39.80    4.50
   9  14   0   42.50    4.60
   9  14   0   41.20    4.60
  14   9   0   41.80    4.60
 -14  -9   0   36.10    4.30
 -14   9   0   40.70    4.10
  14   9   0   41.00    4.50
  -9  14   0   39.10    4.70
  -9  14   0   43.10    5.10
  14  10   0  128.39    8.00
  14  10   0  137.69    8.20
 -14  10   0  130.29    7.30
  14  10   0  122.09    7.90
 -14  10   0  139.99    9.00
 -14  10   0  134.09    8.70
  10  14   0  122.79    7.90
  10  14   0  126.09    7.80
 -10 -14   0  120.29    7.70
 -10  14   0  116.49    8.00
 -14  10   0  137.99    7.50
 -14 -10   0  126.69    8.20
 -10  14   0  136.89    8.80
 -14  10   0  136.39    8.30
 -10  14   0  118.99    7.80
 -10  14   0  114.69    7.20
 -10 -14   0  121.19    7.70
 -10  14   0  117.59    7.20
 -14 -10   0  113.49    7.40
 -14 -10   0  129.59    8.10
  10  14   0  112.29    7.40
 -10  14   0  135.29    8.80
 -14  10   0  125.19    8.10
 -14 -11   0  102.69    7.40
 -11 -14   0  103.09    7.30
 -14 -11   0   92.09    7.20
 -14  11   0  116.09    8.30
  11  14   0   99.19    7.20
 -11  14   0   99.19    7.60
  14  11   0  105.09    7.30
 -14 -11   0   96.79    7.00
  11  14   0  109.19    7.60
 -11  14   0  104.39    7.70
 -14  11   0   98.19    6.50
 -11  14   0  107.79    8.00
 -14  11   0  102.89    7.30
  14  11   0  106.09    7.40
 -14  11   0  104.19    7.90
  14  11   0  114.19    7.90
 -11  14   0  116.29    7.10
  11  14   0  106.09    7.30
 -11 -14   0   90.69    7.70
 -11  14   0  104.39    7.40
 -11 -14   0  102.39    7.40
 -14  11   0  107.89    7.60
 -14  11   0  103.39    6.80
  12  14   0   10.80    3.00
 -14  12   0   10.10    3.40
 -14  12   0   17.30    4.60
 -14  12   0   10.20    3.10
 -12 -14   0   14.00    3.80
  14  12   0   13.10    3.50
 -12 -14   0   13.80    3.70
  12  14   0   10.80    3.20
  14  12   0   11.40    3.10
 -14 -12   0   14.10    3.70
 -14 -12   0   12.60    3.20
 -12  14   0   12.10    3.40
  14  12   0   11.70    3.40
 -12  14   0    8.70    3.00
 -12  14   0   13.90    3.60
 -12  14   0   10.40    3.30
 -14 -12   0   14.10    3.80
 -14  12   0   13.60    3.40
 -12 -14   0   11.70    3.20
  12  14   0   14.20    3.60
 -12  14   0   12.60    3.30
 -14  12   0   14.50    3.80
 -14  13   0  139.99    8.90
 -14 -13   0  156.08    9.30
 -14  13   0  179.98   10.70
 -13  14   0  167.08   10.40
 -14  13   0  162.28   10.00
 -14  13   0  150.98    8.70
 -14 -13   0  163.18    9.40
  13  14   0  165.38    9.40
  14  13   0  169.98    9.70
 -13  14   0  161.58    9.50
  14  13   0  163.78    9.40
 -13  14   0  153.08    9.80
 -14 -13   0  162.98    9.70
  14  13   0  164.88    9.40
  13  14   0  171.98    9.80
 -13  14   0  162.78    9.80
 -13 -14   0  146.29    8.90
  13  14   0  171.78    9.90
 -13 -14   0  170.38    9.80
 -14  13   0  155.48    9.40
 -13 -14   0  152.58    9.10
 -13  14   0  160.78    9.00
 -14  14   0  369.16   15.50
 -14  14   0  346.27   13.00
 -14 -14   0  359.96   14.00
 -14  14   0  316.67   13.50
 -14 -14   0  342.27   14.00
 -14  14   0  335.27   12.80
 -14 -14   0  317.07   13.60
  14  14   0  345.97   14.00
 -14  14   0  318.87   14.00
  14  14   0  354.56   14.10
 -14  14   0  382.26   15.80
  14  14   0  353.76   13.90
   0  15   0    0.30    1.20
 -15   0   0   -0.20    0.90
   0 -15   0   -0.30    0.60
  15   0   0   -0.10    0.90
   0 -15   0   -0.10    0.80
   0  15   0    0.70    1.10
   0  15   0    0.20    0.90
  15   0   0    0.20    0.70
 -15   0   0    0.30    0.90
  15   0   0   -0.30    0.60
  15   1   0    1.00    1.10
  -1 -15   0    0.70    1.00
   1  15   0    0.70    1.30
 -15  -1   0    1.30    1.30
 -15   1   0    0.80    1.00
  -1  15   0    1.10    1.20
  15   1   0    1.30    1.20
 -15   1   0    1.00    1.10
 -15  -1   0    1.00    1.10
  15   1   0    1.10    1.00
  -1 -15   0    1.70    1.30
   1 -15   0    1.90    1.40
  15  -1   0    1.60    1.30
   1  15   0    1.10    1.10
  15  -1   0    1.00    1.10
  -1 -15   0    0.90    1.20
   1 -15   0    1.30    1.20
  -1  15   0    2.20    1.50
  15  -1   0    1.60    1.30
  -1  15   0    1.00    1.10
 -15   2   0   37.10    3.90
   2  15   0   35.80    4.10
 -15  -2   0   36.20    4.30
   2 -15   0   39.40    4.50
  -2 -15   0   38.60    4.30
  15   2   0   32.80    3.70
  15  -2   0   36.70    3.90
 -15  -2   0   37.70    4.20
   2 -15   0   39.40    4.40
  -2  15   0   36.00    4.20
  15   2   0   33.40    3.60
  -2 -15   0   37.70    4.10
 -15   2   0   36.30    4.20
  15  -2   0   32.70    3.90
  -2  15   0   39.20    4.50
  15  -2   0   39.10    3.70
  -2 -15   0   44.70    4.50
  15   2   0   37.80    4.10
  -2  15   0   38.60    4.10
  -3  15   0   39.60    4.20
  15  -3   0   40.40    4.10
 -15  -3   0   36.40    4.10
  15  -3   0   40.90    3.80
   3 -15   0   37.60    4.50
  -3 -15   0   34.70    4.00
  -3 -15   0   42.20    4.40
  15  -3   0   41.80    4.40
  15   3   0   39.70    4.00
  -3  15   0   35.80    4.40
 -15   3   0   39.80    4.00
   3  15   0   39.90    4.30
 -15   3   0   36.30    4.30
   3  15   0   39.10    4.30
  -3  15   0   38.60    4.30
  -3 -15   0   37.30    4.30
 -15  -3   0   39.10    4.40
   3  15   0   34.60    4.00
   3 -15   0   38.30    4.30
 -15   4   0   55.89    5.30
  -4  15   0   55.59    5.20
  -4 -15   0   61.49    5.30
   4  15   0   50.29    5.40
  -4  15   0   60.69    5.10
  -4  15   0   56.69    5.30
 -15  -4   0   63.29    5.40
   4 -15   0   58.89    5.80
  15   4   0   56.19    5.10
   4  15   0   58.79    5.20
 -15   4   0   56.69    4.70
   4 -15   0   52.39    5.70
  -4 -15   0   53.99    5.20
  15  -4   0   65.49    4.80
  -4 -15   0   53.59    5.00
  15   4   0   62.09    5.10
  15  -4   0   59.49    5.20
   4 -15   0   60.69    5.40
 -15  -4   0   54.89    5.20
  -5 -15   0  210.58    9.70
 -15   5   0  199.98    9.20
  -5 -15   0  199.18    9.50
  -5  15   0  171.88    8.90
   5 -15   0  210.48   10.70
 -15   5   0  197.58    9.80
 -15   5   0  201.88    8.80
  -5 -15   0  181.38    9.10
   5  15   0  194.58    9.30
  15  -5   0  206.58    8.40
   5  15   0  188.38    9.30
  15   5   0  196.38    9.00
 -15  -5   0  200.48    9.90
   5 -15   0  193.78   10.00
 -15  -5   0  187.98    9.30
  -5  15   0  192.28    8.90
  -5  15   0  178.28    9.40
  15   5   0  191.18    9.30
   5 -15   0  206.88   10.70
   5  15   0  188.58    9.30
  15  -5   0  204.68    9.50
 -15  -5   0  171.98    8.90
 -15   6   0  176.38    9.00
 -15   6   0  180.28    9.50
  15  -6   0  185.98    9.20
 -15  -6   0  170.88    8.80
  -6  15   0  165.98    8.80
  15   6   0  173.28    8.60
  -6  15   0  175.58    8.70
 -15  -6   0  174.58    9.20
   6 -15   0  194.88    9.90
   6  15   0  155.58    8.50
  15   6   0  173.18    8.70
   6  15   0  178.98    9.20
   6  15   0  187.58    9.20
 -15   6   0  183.58    8.50
  15  -6   0  176.78    7.80
  15   6   0  171.78    8.90
   6 -15   0  176.88   10.00
  -6 -15   0  167.18    8.70
  -6  15   0  177.58    9.40
  -6 -15   0  178.88    9.10
 -15  -6   0  157.38    8.70
   7  15   0  641.54   17.10
 -15  -7   0  695.43   17.90
  15  -7   0  657.03   15.30
   7 -15   0  737.83   18.90
 -15  -7   0  665.43   17.70
  -7  15   0  624.74   17.10
 -15   7   0  683.33   15.90
  15   7   0  705.53   17.70
  -7 -15   0  693.33   18.10
  -7  15   0  653.13   16.40
 -15  -7   0  719.63   18.90
 -15   7   0  699.53   19.10
  15   7   0  702.63   17.80
   7  15   0  727.43   18.60
  -7 -15   0  705.03   18.20
 -15   7   0  709.93   18.00
   7 -15   0  669.23   19.30
  -7 -15   0  697.83   18.40
  -7  15   0  708.83   18.90
  15   7   0  624.74   16.70
   7  15   0  709.83   18.30
  15  -8   0    1.90    1.40
 -15   8   0    2.60    1.70
   8  15   0    2.10    1.60
  15  -8   0    3.30    2.00
  -8  15   0    2.40    1.70
  -8 -15   0    4.00    2.10
   8  15   0    2.80    1.80
   8  15   0    4.00    2.30
  15   8   0    1.90    1.40
 -15  -8   0    2.60    1.70
  -8  15   0    2.90    1.80
 -15  -8   0    2.60    1.70
  -8  15   0    2.90    1.60
  15  -8   0    3.80    1.90
 -15  -8   0    1.90    1.40
  -8  15   0    2.00    1.70
 -15   8   0    2.60    1.70
  -8  15   0    2.20    1.70
  15   8   0    2.50    1.80
  -8 -15   0    3.10    1.80
  -8 -15   0    3.60    2.00
  15   8   0    3.10    1.70
 -15   8   0    3.10    1.70
 -15   9   0  530.85   16.20
 -15  -9   0  588.14   17.40
  -9  15   0  524.35   16.00
 -15  -9   0  502.05   15.70
  -9 -15   0  528.95   16.20
   9  15   0  521.55   16.00
  15  -9   0  520.95   16.10
   9  15   0  501.05   15.70
  15   9   0  488.15   15.40
  -9  15   0  581.34   17.90
  -9  15   0  535.45   15.20
  -9 -15   0  525.05   16.50
 -15   9   0  508.25   14.30
 -15  -9   0  540.55   16.70
  15   9   0  540.85   18.20
  15  -9   0  526.15   15.40
   9  15   0  561.94   16.40
  -9  15   0  488.35   16.00
  15   9   0  517.45   15.50
  15  -9   0  495.15   13.80
  -9  15   0  492.95   16.20
  -9 -15   0  550.14   16.60
 -10 -15   0  162.88    9.30
 -15  10   0  178.48    9.70
  10  15   0  163.18    9.20
 -10 -15   0  178.48    9.40
  15  10   0  167.88    9.30
  10  15   0  160.78    9.10
  15  10   0  186.18    9.60
 -15  10   0  184.78    8.80
 -10  15   0  165.98    9.50
  15  10   0  176.18    9.50
 -10  15   0  189.88   10.50
 -15 -10   0  178.48    9.50
 -15 -10   0  174.58    9.70
 -10  15   0  188.08   10.50
 -15 -10   0  173.88    9.90
 -10  15   0  163.08    9.50
  10  15   0  165.68    9.30
 -10 -15   0  189.98   10.10
 -15  11   0    4.40    2.20
  11  15   0    2.60    1.70
 -15  11   0    4.50    2.60
  11  15   0    2.90    1.90
 -11  15   0    4.40    2.30
  15  11   0    3.20    1.90
 -15 -11   0    4.90    2.30
 -11 -15   0    3.10    1.80
 -11 -15   0    4.20    2.00
 -11  15   0    7.40    2.90
 -15 -11   0    3.80    2.00
 -11  15   0    4.10    2.20
 -15 -11   0    2.90    1.60
  11  15   0    3.20    1.90
 -11  15   0    2.50    1.60
 -15  11   0    5.20    2.40
 -15  11   0    2.70    1.70
 -15  11   0    4.50    2.00
  15  11   0    3.40    1.90
 -11  15   0    3.70    2.00
  15  11   0    4.70    2.40
 -15  12   0  147.29    9.80
  12  15   0  145.09    9.00
  15  12   0  145.19    9.20
 -15  12   0  132.39    8.80
 -12  15   0  131.49    9.00
 -12 -15   0  136.69    9.00
 -15 -12   0  128.59    8.40
 -12  15   0  133.59    8.70
 -15 -12   0  134.39    8.70
  15  12   0  124.99    8.20
 -12  15   0  137.39    8.40
 -12  15   0  137.09    9.20
  12  15   0  136.39    8.50
 -15  12   0  124.39    8.60
 -15  12   0  113.59    8.50
 -15 -12   0  140.29    8.90
  15  12   0  138.99    8.80
 -15  12   0  147.99    9.70
  12  15   0  134.19    8.60
 -12 -15   0  139.99    8.70
 -12  15   0  133.79    9.00
 -12 -15   0  126.09    8.30
 -13  15   0    3.70    2.20
 -15  13   0    3.60    2.50
 -13 -15   0    3.10    2.10
 -15  13   0    2.80    1.80
 -13  15   0    3.80    2.30
  13  15   0    3.30    2.00
  13  15   0    3.60    2.10
  15  13   0    2.70    1.80
 -15  13   0    4.00    2.40
 -15  13   0    5.70    2.60
 -13 -15   0    2.70    1.80
 -15 -13   0    4.20    2.20
 -15 -13   0    4.30    2.30
  15  13   0    1.70    1.60
  15  13   0    1.60    1.40
 -13  15   0    1.70    1.70
  13  15   0    4.50    2.30
 -15 -13   0    3.10    2.20
 -13  15   0    4.20    2.40
 -13  15   0    3.80    2.00
 -13  15   0    2.60    1.90
 -15  13   0    2.90    2.10
 -13 -15   0    2.60    1.80
  14  15   0   43.00    6.80
 -15 -14   0   37.80    6.30
  15  14   0   37.00    6.00
 -15  14   0   32.70    6.20
  14  15   0   35.60    5.60
 -15  14   0   34.80    6.20
 -14 -15   0   39.50    6.50
 -14  15   0   30.10    5.30
 -14  15   0   35.20    6.40
 -14 -15   0   31.50    5.50
 -14 -15   0   36.70    6.40
 -15  14   0   36.00    6.90
 -14  15   0   34.50    5.70
 -15  14   0   37.30    4.60
 -15  14   0   35.80    6.60
  15  14   0   41.20    6.50
 -14  15   0   34.40    5.50
  14  15   0   37.60    6.40
 -14  15   0   43.10    6.80
 -14  15   0   29.30    5.40
 -15 -14   0   30.90    5.30
 -15 -14   0   30.60    5.60
 -15  14   0   33.70    5.50
  15  14   0   31.00    5.30
  15  15   0  970.00   24.00
 -15  15   0 1093.99   25.60
 -15  15   0 1014.20   22.50
  15  15   0 1089.99   24.80
 -15 -15   0  932.01   23.50
 -15  15   0  936.21   24.10
  15  15   0  993.50   24.10
 -15  15   0  982.50   23.10
   0 -16   0   19.90    3.80
 -16   0   0   26.00    4.50
  16   0   0   22.20    3.80
  16   0   0   26.00    4.20
 -16   0   0   25.20    4.30
   0 -16   0   21.60    4.10
   0  16   0   21.90    3.90
   0 -16   0   19.70    3.60
 -16   0   0   23.00    4.00
   0  16   0   25.00    4.30
   0  16   0   18.20    3.50
   1  16   0    7.60    2.60
  16  -1   0    8.90    2.70
  16   1   0    7.70    2.20
 -16   1   0    8.70    2.70
  -1  16   0    9.70    3.00
  -1 -16   0   12.50    3.50
  -1 -16   0   13.10    3.40
  16  -1   0   11.50    2.80
   1 -16   0    7.10    2.40
 -16  -1   0   13.70    3.70
   1 -16   0   11.30    3.00
 -16   1   0   10.10    2.70
  -1 -16   0   11.00    2.90
   1  16   0   12.40    3.30
  16   1   0    9.30    2.40
 -16  -1   0   12.30    3.30
  -1  16   0   11.90    3.20
 -16   1   0    9.40    2.70
   1 -16   0    9.80    2.80
  16   1   0    8.50    2.40
   1  16   0    6.60    2.20
   2 -16   0   10.60    3.10
  -2 -16   0    7.20    2.40
   2  16   0    9.20    2.80
 -16   2   0   10.20    2.90
 -16   2   0    7.20    2.30
 -16  -2   0    9.20    2.80
   2 -16   0    7.70    2.50
   2 -16   0    8.70    3.00
 -16  -2   0    9.30    3.10
  16   2   0    7.90    2.30
 -16   2   0   11.20    3.20
  -2 -16   0   10.30    3.30
  -2 -16   0    7.00    2.30
  -2  16   0    8.20    2.60
  16   2   0    9.30    2.90
  16  -2   0    9.00    2.60
  16   2   0    9.10    4.00
   2  16   0    7.40    2.40
  -2  16   0    6.50    2.40
   2  16   0    9.80    3.10
   3  16   0  524.95   15.80
  16   3   0  552.54   15.60
   3  16   0  505.55   15.00
   3  16   0  526.45   15.40
 -16  -3   0  537.35   15.60
   3 -16   0  574.54   16.50
  -3  16   0  516.85   15.50
 -16  -3   0  512.25   15.10
 -16  -3   0  494.95   15.60
 -16   3   0  559.94   15.70
 -16   3   0  569.74   15.20
  16  -3   0  550.44   14.00
  -3 -16   0  530.45   15.80
   3 -16   0  575.74   15.50
  16  -3   0  564.64   15.90
 -16   3   0  522.85   16.00
  16  -3   0  510.55   14.30
  -3  16   0  536.85   16.30
   3 -16   0  527.95   16.60
  16   3   0  570.44   15.20
 -16   4   0  521.05   16.00
  16   4   0  484.95   14.00
   4 -16   0  528.75   16.10
  -4  16   0  491.15   15.80
  -4 -16   0  493.75   15.30
   4  16   0  500.15   15.20
  -4 -16   0  525.85   15.40
 -16  -4   0  532.95   16.10
  16   4   0  520.65   14.80
  -4  16   0  478.25   14.90
 -16  -4   0  504.35   16.40
 -16  -4   0  517.85   15.50
  16  -4   0  546.95   14.10
  16  -4   0  483.45   14.70
  16   4   0  524.95   15.40
 -16   4   0  473.65   14.50
  16  -4   0  458.05   13.50
   4  16   0  536.95   16.00
  -4 -16   0  491.05   14.80
   4 -16   0  496.75   16.60
   5 -16   0  371.66   12.90
  16  -5   0  359.36   12.90
  -5 -16   0  314.17   12.30
 -16   5   0  337.37   13.00
  16  -5   0  326.77   11.70
 -16  -5   0  336.27   13.00
   5  16   0  356.36   12.90
 -16   5   0  336.77   12.30
 -16  -5   0  355.96   13.10
  16  -5   0  339.17   11.00
  -5  16   0  326.17   12.50
  -5 -16   0  353.96   12.90
  -5  16   0  335.67   13.20
   5 -16   0  319.07   13.20
  16   5   0  381.16   13.40
  16   5   0  306.47   11.50
   5  16   0  319.37   12.40
 -16  -5   0  315.67   12.30
   5  16   0  341.97   12.70
   5 -16   0  363.96   13.50
  16   5   0  355.66   12.40
 -16   5   0  338.07   11.60
  16   6   0  300.67   11.80
  16   6   0  301.37   11.60
 -16  -6   0  308.47   12.60
  -6  16   0  264.67   11.30
 -16  -6   0  307.27   12.00
  16   6   0  295.67   11.50
  16  -6   0  331.37   11.00
   6  16   0  320.47   12.30
   6 -16   0  298.37   13.00
 -16  -6   0  318.87   12.50
 -16   6   0  275.97   10.60
  -6 -16   0  311.37   12.50
 -16   6   0  305.97   12.60
  -6 -16   0  329.57   12.60
   6  16   0  307.47   12.20
  16  -6   0  294.47   11.30
  -6  16   0  309.67   12.70
   6  16   0  309.37   12.40
  16  -6   0  288.17   11.50
 -16   6   0  303.77   12.00
   6 -16   0  345.17   12.90
   6 -16   0  317.67   12.90
   7 -16   0   50.29    5.30
 -16   7   0   43.00    4.40
  16   7   0   51.09    5.20
 -16  -7   0   54.09    5.40
  16  -7   0   49.00    5.10
  -7 -16   0   45.20    4.90
   7  16   0   46.10    5.00
 -16  -7   0   51.59    5.30
   7  16   0   46.90    5.10
  16  -7   0   44.40    4.60
  -7 -16   0   50.29    5.10
  16   7   0   46.20    4.80
   7 -16   0   52.49    5.70
 -16   7   0   46.90    5.00
 -16  -7   0   47.20    4.90
 -16   7   0   51.69    5.60
  -7 -16   0   47.90    5.10
   7 -16   0   52.79    5.30
  -7  16   0   47.50    5.30
  16  -7   0   48.20    4.30
  16   7   0   53.59    5.20
   7  16   0   50.49    5.10
  -7  16   0   41.80    4.90
  -8  16   0    0.50    1.30
  -8  16   0    1.60    1.50
  -8  16   0    1.50    1.60
  -8 -16   0    0.90    1.30
   8  16   0    0.80    1.20
   8  16   0    0.90    1.30
 -16  -8   0    0.50    1.20
  16  -8   0    0.70    1.00
 -16   8   0    1.00    1.30
  16  -8   0    0.20    1.10
   8  16   0    0.50    1.20
  16   8   0    1.80    1.60
 -16   8   0    0.90    1.10
  16  -8   0    1.20    1.20
 -16  -8   0   -0.10    1.00
 -16   8   0    1.00    1.30
  -8 -16   0    0.50    1.30
  -8  16   0    0.80    1.30
  16   8   0    0.20    0.90
  -8  16   0    0.70    1.30
 -16  -8   0    0.10    1.00
  16   8   0    0.60    1.10
  -8 -16   0    0.50    1.10
  -9 -16   0  308.37   12.80
  -9 -16   0  305.07   12.80
  -9 -16   0  304.37   12.60
  -9  16   0  292.37   12.90
  -9  16   0  281.87   11.80
  16  -9   0  300.67   11.00
 -16   9   0  280.97   12.00
  16   9   0  318.57   12.90
   9  16   0  319.77   12.80
  -9  16   0  284.57   12.30
  16  -9   0  304.07   12.00
  16   9   0  312.77   12.60
 -16  -9   0  319.57   13.00
 -16   9   0  296.17   13.10
   9  16   0  296.07   12.50
  16  -9   0  306.17   12.60
  -9  16   0  313.37   13.20
   9  16   0  271.87   12.00
  -9  16   0  297.87   13.10
  16   9   0  304.47   12.20
 -10  16   0  169.78   10.10
  16  10   0  150.38    8.80
 -16 -10   0  157.08    9.50
 -16 -10   0  157.58    9.20
 -10  16   0  148.59    9.20
 -10 -16   0  162.48    9.50
 -10 -16   0  155.78    9.10
  16  10   0  153.88    9.10
 -10  16   0  155.88    9.20
  10  16   0  171.58    9.60
  16 -10   0  167.98    9.70
 -10  16   0  162.28    9.70
  16 -10   0  147.79    8.00
  16 -10   0  154.98    8.80
  16  10   0  164.08    9.40
 -16  10   0  160.98    9.40
 -10 -16   0  174.88    9.90
  10  16   0  165.68    9.40
 -10  16   0  164.48    9.30
 -16 -10   0  160.68    9.50
 -11 -16   0   24.40    4.70
 -16  11   0   35.80    6.00
 -11  16   0   28.30    5.40
 -11 -16   0   19.60    4.20
 -16 -11   0   32.80    5.70
 -16 -11   0   32.60    5.50
 -16  11   0   27.20    5.50
  16  11   0   27.70    4.70
 -11 -16   0   25.60    4.70
 -16 -11   0   22.30    4.90
 -11  16   0   24.80    4.70
 -11  16   0   17.40    4.10
 -16  11   0   24.10    4.40
  16  11   0   29.60    5.40
  16  11   0   23.60    4.40
  11  16   0   23.20    4.50
 -11  16   0   23.50    4.80
  11  16   0   28.90    5.10
 -11  16   0   29.90    5.30
 -11  16   0   25.40    4.60
  11  16   0   20.00    4.00
 -12  16   0   19.50    4.90
 -12  16   0   21.20    4.80
 -16  12   0   23.50    5.20
 -16 -12   0   22.60    5.00
 -12  16   0   15.70    3.90
  16  12   0   19.10    4.20
  12  16   0   15.20    3.70
 -12  16   0   18.10    3.90
  16  12   0   18.80    4.10
  12  16   0   16.10    3.70
 -16  12   0   18.40    3.90
 -16 -12   0   25.90    5.50
 -16  12   0   15.50    4.30
 -16  12   0   19.80    4.90
 -12 -16   0   17.20    3.90
 -12  16   0   22.80    5.30
 -16 -12   0   20.90    4.60
  12  16   0   20.20    4.80
  16  12   0   16.40    3.80
 -12  16   0   18.90    4.90
 -12 -16   0   18.70    4.20
 -16  12   0   24.00    5.40
 -16  12   0   15.10    3.70
 -13  16   0   13.30    3.70
  13  16   0   15.80    3.90
 -16  13   0   15.30    4.20
  13  16   0   15.40    3.80
 -13  16   0   12.70    3.40
  13  16   0   12.70    3.30
  16  13   0   16.00    4.00
 -13 -16   0   10.70    3.20
 -16 -13   0   15.60    4.10
 -13 -16   0   13.90    3.90
 -16  13   0   17.00    4.10
 -16  13   0   15.30    4.20
 -16  13   0   15.30    4.20
 -16 -13   0   17.90    4.40
 -13  16   0   12.20    3.60
 -13  16   0   16.10    4.20
  16  13   0   14.10    3.70
 -13  16   0    9.40    3.10
 -16  13   0   15.40    4.10
 -16 -13   0   14.00    3.70
  16  13   0   14.80    4.10
 -16  13   0   12.90    3.60
 -13 -16   0   14.60    3.70
 -13  16   0   13.50    4.00
 -14 -16   0   17.70    4.10
 -16  14   0   23.00    5.10
 -14  16   0   19.30    4.40
 -16  14   0   19.30    4.10
 -16  14   0   22.30    4.50
 -16  14   0   22.50    4.90
  16  14   0   26.90    5.50
 -16 -14   0   23.60    5.50
  14  16   0   22.80    4.70
  14  16   0   21.50    4.40
  16  14   0   30.80    6.20
 -14  16   0   18.20    4.50
 -14  16   0   22.80    4.80
  16  14   0   22.20    4.70
 -14  16   0   24.60    5.10
 -15  16   0   24.90    5.10
 -15  16   0   21.30    5.10
 -16  15   0   20.70    4.60
 -16  15   0   22.30    5.10
 -15  16   0   23.70    4.90
 -15  16   0   23.10    4.80
 -16  15   0   22.20    5.00
 -16  15   0   22.80    4.80
 -16  16   0   36.70    7.30
 -16  16   0   52.19    5.80
 -16  16   0   47.90    5.60
   0 -17   0    0.80    1.20
   0  17   0    0.20    1.00
  17   0   0    0.20    0.90
 -17   0   0    0.40    1.10
 -17   0   0    0.10    1.00
   0  17   0    0.30    1.10
 -17   0   0    0.30    0.90
   0 -17   0   -0.10    0.80
   0  17   0   -0.10    1.00
   0 -17   0    0.00    0.80
  17   0   0    0.10    0.80
   1 -17   0    0.00    1.00
 -17   1   0    1.40    1.50
  17  -1   0    0.70    1.20
   1  17   0    0.40    1.10
   1 -17   0    1.00    1.30
  17  -1   0    0.60    1.00
 -17  -1   0    0.00    0.80
  -1 -17   0    0.40    1.10
  -1 -17   0    1.10    1.20
  -1 -17   0    0.40    1.20
   1  17   0    1.10    1.40
  17   1   0    1.00    1.30
  17   1   0    0.90    1.20
  17  -1   0    0.80    1.10
 -17  -1   0    0.20    1.00
   1 -17   0    0.50    1.00
  -1  17   0    0.80    1.40
  -1  17   0    0.00    0.80
 -17  -1   0    0.30    0.90
  -1  17   0    0.70    1.20
 -17   1   0    0.40    1.00
   1  17   0    0.00    0.90
  -2  17   0  109.39    7.70
  -2  17   0  118.99    7.70
  -2 -17   0  116.69    7.40
  -2 -17   0  129.09    7.90
 -17  -2   0  119.09    7.70
  17   2   0  123.49    7.60
   2 -17   0  102.59    7.60
   2 -17   0  119.69    7.80
   2  17   0  110.39    7.40
  -2  17   0  108.09    7.30
   2  17   0  102.79    7.30
  17  -2   0  109.09    6.90
  -2 -17   0  108.79    7.50
  17  -2   0  108.39    6.50
   2  17   0  117.39    7.70
  17   2   0  118.59    7.30
 -17  -2   0  106.89    7.60
  17   2   0  120.99    7.50
 -17   2   0  113.39    7.30
 -17  -2   0  132.89    8.00
  17  -2   0  114.79    7.40
 -17   2   0  110.89    7.80
   2 -17   0  116.59    7.40
  17  -3   0    2.00    1.50
  17   3   0    1.40    1.50
   3  17   0    2.10    1.80
  -3  17   0    2.40    1.70
 -17  -3   0    2.20    1.60
  -3 -17   0    2.30    1.60
   3  17   0    1.80    1.50
  -3 -17   0    1.80    1.40
  -3  17   0    1.70    1.50
  -3 -17   0    1.80    1.50
 -17   3   0    3.70    1.80
   3 -17   0    1.70    1.50
   3  17   0    1.60    1.40
 -17  -3   0    1.60    1.40
 -17   3   0    2.60    1.70
   3 -17   0    3.40    2.00
  17   3   0    2.40    1.60
  -3  17   0    2.50    2.00
  17  -3   0    2.10    1.40
 -17  -3   0    2.00    1.60
  17   3   0    3.20    1.60
  17  -3   0    2.60    1.70
   3 -17   0    2.50    1.60
 -17   4   0    2.50    1.80
  17   4   0    2.20    1.50
  -4  17   0    2.60    1.80
   4  17   0    2.00    1.60
  -4 -17   0    1.90    1.50
  17   4   0    2.90    1.70
  17   4   0    3.40    1.80
   4 -17   0    2.30    1.90
   4 -17   0    2.30    1.50
 -17  -4   0    1.00    1.40
   4  17   0    1.20    1.40
 -17  -4   0    4.30    2.20
  -4 -17   0    2.30    1.70
   4 -17   0    3.80    2.10
  -4  17   0    3.10    1.90
 -17  -4   0    2.60    1.80
  17  -4   0    2.90    1.80
  17  -4   0    2.30    1.50
   4  17   0    2.40    1.80
  -4 -17   0    1.80    1.40
  -4  17   0    2.40    1.70
 -17   4   0    1.80    1.50
  17  -4   0    1.30    1.20
 -17   5   0  174.98    9.80
   5 -17   0  194.48   10.20
 -17   5   0  181.68    9.40
  -5 -17   0  198.88    9.80
  -5  17   0  191.08    9.50
  -5  17   0  186.68    9.80
  17  -5   0  197.28    9.40
  17   5   0  197.78    9.60
 -17  -5   0  164.48    9.20
 -17  -5   0  210.08   10.30
  -5  17   0  178.18    9.80
  17   5   0  206.88    9.80
   5  17   0  180.18    9.60
  -5 -17   0  198.18    9.90
  17   5   0  178.58    9.40
  17  -5   0  193.48    8.60
 -17  -5   0  192.18   10.20
   5  17   0  194.08   10.00
  17  -5   0  190.28    9.70
   5 -17   0  184.88   10.30
  -5 -17   0  179.28    9.60
  -6  17   0    0.40    1.30
  17   6   0    1.40    1.40
 -17  -6   0    1.10    1.60
  17   6   0    0.50    1.10
  -6 -17   0    1.10    1.20
 -17   6   0    0.20    1.00
  -6  17   0    1.00    1.30
 -17  -6   0    1.10    1.40
   6 -17   0    1.20    1.50
  17  -6   0    0.50    1.20
  17  -6   0    0.40    1.10
  17   6   0    0.70    1.20
   6  17   0   -0.30    0.90
   6 -17   0    1.20    1.60
   6  17   0    1.20    1.50
  -6 -17   0    1.20    1.40
   6  17   0    0.90    1.30
  17  -6   0    1.50    1.30
 -17  -6   0    0.80    1.20
  -6 -17   0    1.20    1.40
  -6  17   0    0.80    1.40
 -17   6   0    1.30    1.60
   6 -17   0    0.50    1.30
   7  17   0    8.50    2.90
 -17  -7   0    8.40    2.60
  -7 -17   0    9.20    3.00
   7 -17   0    7.70    2.60
  -7  17   0    7.70    2.50
   7  17   0    9.30    2.80
  17   7   0   10.10    3.00
 -17   7   0   12.10    3.70
  17   7   0   10.80    3.30
  -7  17   0   11.80    3.80
  17   7   0    9.00    2.80
   7 -17   0   11.30    3.30
  17  -7   0    9.10    2.80
 -17  -7   0    9.70    3.10
  -7  17   0    8.40    2.80
  -7 -17   0    3.40    2.00
  17  -7   0   11.10    3.00
  17  -7   0    9.20    3.00
 -17   7   0    6.90    2.50
  -7 -17   0    8.90    2.90
   7  17   0   11.90    3.50
   7 -17   0    7.00    2.70
 -17  -7   0   11.40    3.60
  -8  17   0  115.59    7.70
 -17  -8   0  122.19    8.20
  17   8   0  120.09    7.80
  -8 -17   0  119.49    8.10
  -8 -17   0  122.39    8.30
  -8  17   0  115.29    8.10
  17   8   0  118.29    8.00
   8  17   0  112.59    7.90
 -17  -8   0  109.59    7.90
   8  17   0  125.49    8.20
  17   8   0  109.19    7.60
 -17  -8   0  128.89    8.50
  -8  17   0  126.69    8.70
   8  17   0  122.29    8.20
  -8 -17   0  128.89    8.40
 -17   8   0  118.09    8.00
  17  -8   0  117.89    7.10
  17  -8   0  121.59    7.80
 -17   8   0  133.59    9.10
  17  -8   0  119.79    8.00
  17  -9   0    2.90    1.90
  -9  17   0    2.00    1.80
 -17  -9   0    2.50    1.90
  17   9   0    2.40    1.80
  17  -9   0    1.90    1.60
  -9 -17   0    4.20    2.30
 -17   9   0    2.80    2.00
  17   9   0    3.90    2.30
  -9 -17   0    2.00    1.80
  -9  17   0    2.80    2.30
 -17   9   0    2.20    1.80
 -17   9   0    3.00    1.80
   9  17   0    1.80    1.50
   9  17   0    4.00    2.10
  -9  17   0    2.70    1.90
 -17  -9   0    1.40    1.50
  -9  17   0    1.00    1.40
  17   9   0    3.40    2.10
 -17  -9   0    3.10    2.10
  -9  17   0    3.40    2.10
  -9 -17   0    2.40    1.80
  -9  17   0    2.50    2.10
   9  17   0    1.70    1.50
 -10  17   0  173.08   10.30
  17  10   0  167.08    9.40
 -10 -17   0  173.08    9.90
 -10  17   0  172.58    9.90
 -17  10   0  185.68   10.20
  17  10   0  172.88    9.90
 -17  10   0  166.08   10.30
  17 -10   0  189.78   10.20
 -17  10   0  185.28    9.40
 -10 -17   0  168.58    9.90
  17  10   0  178.08    9.90
 -17 -10   0  152.18    9.20
  10  17   0  184.78   10.20
 -10  17   0  187.88   10.80
 -10  17   0  175.28    9.80
 -17 -10   0  168.58   10.00
 -10  17   0  157.18    9.70
  17 -10   0  185.68   10.30
  10  17   0  150.58    9.20
 -17 -10   0  160.58    9.70
  10  17   0  189.38   10.30
 -10 -17   0  186.28   10.20
 -11 -17   0    2.20    1.80
 -17  11   0    4.40    2.40
  17  11   0    1.70    1.60
 -17 -11   0    2.10    1.80
 -11  17   0    2.80    2.40
 -17 -11   0    2.20    1.80
 -17  11   0    2.90    2.00
 -11  17   0    3.20    2.20
 -11  17   0    5.10    2.50
 -17  11   0    3.60    2.00
  11  17   0    2.70    2.10
 -11 -17   0    3.10    2.00
  17  11   0    3.20    2.10
 -11  17   0    3.00    1.90
 -17  11   0    1.60    1.70
 -11  17   0    4.30    2.40
 -11 -17   0    1.90    1.70
 -17 -11   0    3.30    2.20
  11  17   0    1.90    1.60
 -11  17   0    1.70    1.90
  17  11   0    2.70    2.10
 -12  17   0    2.40    1.90
 -12  17   0    1.30    1.60
 -12  17   0    5.60    2.40
 -17 -12   0    2.90    2.10
 -17  12   0    2.70    2.00
 -12 -17   0    3.20    2.20
  17  12   0    6.30    3.10
  17  12   0    3.30    2.20
 -12  17   0    1.80    1.90
 -17  12   0    2.50    1.90
 -17 -12   0    3.30    2.00
 -17  12   0    3.90    2.20
  12  17   0    4.20    2.40
  12  17   0    2.20    1.80
 -12 -17   0    2.70    1.80
  12  17   0    1.90    1.70
 -12  17   0    3.10    2.00
 -17 -12   0    3.40    2.00
  17  12   0    3.70    2.20
 -17  12   0    5.40    2.40
 -13  17   0   61.09    6.40
 -17  13   0   62.79    6.20
 -13  17   0   62.89    6.00
 -17  13   0   60.59    6.50
  17  13   0   61.39    6.30
  17  13   0   56.19    6.00
 -13  17   0   62.19    6.60
  13  17   0   63.99    6.40
 -17  13   0   63.59    6.60
  17  13   0   64.89    6.50
 -13  17   0   62.89    6.20
 -17  13   0   63.19    6.00
 -17  14   0    4.00    2.40
 -17  14   0    4.10    2.50
 -14  17   0    4.10    2.40
 -17  14   0    3.60    2.10
 -14  17   0    4.50    2.60
 -17  14   0    3.90    2.40
 -14  17   0    4.30    2.40
 -14  17   0    2.20    2.20
 -17  15   0   56.69    6.50
 -15  17   0   57.29    6.10
 -15  17   0   61.49    6.30
 -17  15   0   61.39    6.30
 -17  15   0   61.69    6.30
 -17  16   0    3.20    2.30
 -16  17   0    2.50    2.10
 -16  17   0    1.20    1.60
 -17  16   0    2.20    2.00
 -17  17   0   45.90    5.70
 -17  17   0   43.70    6.80
 -18   0   0    3.00    1.70
   0  18   0    2.60    1.80
 -18   0   0    3.20    1.90
 -18   0   0    3.90    2.20
   0  18   0    2.70    1.90
   0 -18   0    4.20    2.10
  18   0   0    2.60    1.80
   0 -18   0    2.20    1.60
   0  18   0    3.50    2.00
  18   0   0    4.10    2.00
  18   0   0    3.50    1.90
   0 -18   0    1.80    1.60
  -1 -18   0  158.98    8.80
   1  18   0  142.19    8.50
   1 -18   0  147.39    8.40
  -1 -18   0  143.19    8.50
 -18  -1   0  142.09    8.50
  -1  18   0  145.79    8.80
  18   1   0  155.88    8.50
 -18   1   0  143.59    8.80
  18  -1   0  166.28    8.80
  -1 -18   0  145.49    8.90
 -18  -1   0  144.59    9.00
   1 -18   0  149.29    9.20
  -1  18   0  153.38    9.30
  18   1   0  156.28    8.20
   1  18   0  147.19    8.70
  18   1   0  158.28    8.90
 -18   1   0  155.88    8.90
  -1  18   0  146.59    8.80
   1 -18   0  143.99    8.70
  18  -1   0  158.98    9.50
   1  18   0  150.18    9.00
 -18   1   0  148.59    8.60
 -18  -1   0  148.49    8.80
  18  -1   0  150.98    8.70
 -18  -2   0    1.40    1.50
  -2 -18   0    3.70    2.10
   2 -18   0    2.30    1.80
  -2 -18   0    1.50    1.50
 -18  -2   0    2.80    2.00
 -18   2   0    2.20    1.70
 -18   2   0    2.30    1.70
  -2  18   0    1.70    1.80
   2  18   0    2.80    2.00
  -2  18   0    2.10    1.80
   2  18   0    1.40    1.50
  18  -2   0    0.60    1.20
  18   2   0    1.50    1.40
  18  -2   0    1.80    1.40
 -18   2   0    1.20    1.50
  18   2   0    3.00    1.80
   2  18   0    1.10    1.50
   2 -18   0    1.20    1.40
  -2  18   0    2.30    1.70
  -2 -18   0    1.70    1.60
  18   2   0    1.50    1.30
 -18  -2   0    1.10    1.20
   2 -18   0    2.40    1.80
  -3  18   0   34.80    5.70
  18  -3   0   34.10    5.40
  -3  18   0   38.60    4.70
 -18  -3   0   37.70    5.90
  -3  18   0   27.10    4.60
   3  18   0   36.40    4.50
  18   3   0   36.50    4.30
  -3 -18   0   41.70    4.80
 -18   3   0   38.10    5.90
 -18  -3   0   34.80    5.40
  18   3   0   36.40    4.50
 -18   3   0   34.10    4.20
   3  18   0   26.60    4.60
  -3 -18   0   38.30    4.80
 -18  -3   0   37.60    4.70
  18  -3   0   39.40    4.40
   3 -18   0   32.60    5.40
   3  18   0   41.20    7.00
  -3 -18   0   33.70    5.10
   3 -18   0   39.10    4.80
 -18   3   0   35.00    4.30
   3 -18   0   37.50    4.50
  18   3   0   36.80    4.30
  18  -4   0  355.76   12.70
  18   4   0  332.97   12.40
  -4  18   0  351.86   13.40
 -18  -4   0  365.96   14.20
   4  18   0  354.56   13.60
 -18   4   0  371.26   14.40
 -18  -4   0  331.67   14.60
  18   4   0  351.16   12.80
 -18   4   0  323.47   12.80
  -4  18   0  332.87   13.30
   4  18   0  343.27   13.40
   4 -18   0  373.96   14.30
 -18  -4   0  349.96   13.50
   4 -18   0  348.27   13.00
   4  18   0  322.37   12.90
  -4 -18   0  367.26   13.80
  18  -4   0  361.76   13.50
  -4 -18   0  356.66   13.80
   4 -18   0  373.26   15.20
  18   4   0  341.47   13.00
 -18   4   0  314.07   12.10
  -4 -18   0  344.07   13.20
  -4  18   0  325.47   13.50
   5  18   0    3.40    2.00
  18   5   0    6.90    2.90
 -18  -5   0    4.40    2.20
  -5  18   0    4.00    2.10
  18  -5   0    6.60    2.30
  18   5   0    7.00    2.80
  -5  18   0    3.60    2.00
 -18   5   0    5.10    2.60
  -5  18   0    5.10    2.50
 -18  -5   0    6.60    2.60
  -5 -18   0    4.30    2.10
  18  -5   0    3.60    1.80
   5 -18   0    3.10    2.00
   5  18   0    2.90    2.10
   5 -18   0    3.40    2.10
  -5 -18   0    5.40    2.50
 -18   5   0    5.30    2.20
   5 -18   0    3.60    2.10
 -18   5   0    4.60    2.20
 -18  -5   0    6.10    2.50
  -5 -18   0    4.20    2.20
  18   5   0    3.80    1.90
 -18  -6   0  182.28    9.80
 -18  -6   0  168.78    9.70
  18   6   0  176.48    9.40
   6  18   0  173.78    9.60
  -6 -18   0  151.88    9.10
 -18   6   0  161.08    8.70
   6 -18   0  199.68   10.30
  18  -6   0  184.98    9.40
  18   6   0  182.58    9.70
  -6  18   0  176.28   10.20
 -18   6   0  179.18   10.30
  -6  18   0  175.58    9.80
   6 -18   0  176.18   10.50
 -18   6   0  155.48    9.00
  -6 -18   0  194.18   10.20
  -6  18   0  171.88    9.30
  -6 -18   0  174.98    9.50
  18  -6   0  189.18    9.80
   6 -18   0  187.48   10.50
   6  18   0  158.78    9.30
   6  18   0  186.48   10.10
  18   6   0  200.58   10.20
 -18  -6   0  181.88   10.20
   7 -18   0    4.30    2.20
  -7 -18   0    1.20    1.50
  18   7   0    3.60    2.00
   7 -18   0    4.90    2.40
 -18   7   0    4.30    2.30
  -7  18   0    4.90    2.70
   7 -18   0    5.40    2.50
  18  -7   0    3.70    1.90
  -7  18   0    4.90    2.30
 -18  -7   0    3.40    1.90
   7  18   0    2.40    1.80
  -7 -18   0    3.10    1.90
 -18  -7   0    4.40    2.30
  18   7   0    4.80    2.40
  18  -7   0    3.50    2.00
 -18  -7   0    4.20    2.20
   7  18   0    2.90    1.90
   7  18   0    4.50    2.10
 -18   7   0    6.20    2.90
  -7  18   0    3.60    2.10
 -18   7   0    4.80    2.10
  18   7   0    6.50    2.70
  18   8   0    0.20    1.20
   8  18   0    0.40    1.20
 -18  -8   0    0.40    1.20
  -8 -18   0    0.00    0.90
 -18   8   0   -0.40    2.10
  18   8   0   -0.40    0.90
  -8  18   0    0.60    1.40
 -18  -8   0    0.50    1.20
   8  18   0    0.40    1.20
  -8  18   0    0.20    1.20
  18  -8   0    0.10    1.10
 -18   8   0    0.30    0.90
  18  -8   0    0.10    1.10
 -18   8   0    0.40    1.50
  -8 -18   0    0.60    1.40
  -8  18   0    0.40    1.30
   8  18   0    0.90    1.30
  -8 -18   0    1.20    1.50
  18   8   0    0.30    1.10
 -18  -8   0    0.10    1.10
  18   9   0   46.30    5.30
   9  18   0   49.99    5.60
  -9  18   0   46.30    5.60
 -18   9   0   45.90    5.70
 -18  -9   0   45.10    5.40
  18  -9   0   45.60    4.80
  18   9   0   38.20    4.70
 -18   9   0   48.90    5.00
 -18   9   0   47.60    5.50
  -9 -18   0   41.10    5.00
 -18  -9   0   46.40    5.40
  -9  18   0   48.60    5.70
 -18  -9   0   42.70    5.30
  -9 -18   0   48.60    5.50
  -9  18   0   46.10    5.20
  -9  18   0   55.49    5.90
  18  -9   0   44.60    5.30
  -9  18   0   48.70    5.80
   9  18   0   49.60    5.40
  18  -9   0   44.30    5.00
  18   9   0   47.50    5.40
  -9  18   0   45.80    5.20
  -9 -18   0   46.40    5.50
   9  18   0   47.60    5.40
  10  18   0  203.48   12.50
 -10  18   0  220.48   11.80
  10  18   0  227.58   11.50
 -18 -10   0  205.48   11.00
 -10  18   0  209.68   10.60
 -18  10   0  216.78   12.00
 -10 -18   0  227.28   11.80
 -10 -18   0  220.08   11.60
  18  10   0  234.98   11.50
  18  10   0  197.78   10.60
 -18  10   0  212.08   11.30
  10  18   0  224.08   11.40
  18 -10   0  210.78   11.10
 -10  18   0  233.88   12.30
 -10 -18   0  220.98   11.40
 -18  10   0  240.68   11.00
 -10  18   0  199.08   10.80
 -10  18   0  219.08   11.80
 -18 -10   0  205.58   11.20
  18 -10   0  211.78   10.90
 -18 -10   0  212.08   11.40
  18  10   0  218.38   11.00
 -10  18   0  214.08   11.00
  18 -10   0  219.68   10.30
 -11  18   0    1.10    1.50
 -11  18   0    0.50    1.40
  11  18   0    1.30    1.60
 -11  18   0    1.40    1.70
  18  11   0    2.10    1.70
 -18 -11   0    0.30    1.30
 -18 -11   0    2.30    2.00
 -18  11   0    2.50    1.90
 -11 -18   0    0.70    1.40
 -18 -11   0    1.10    1.50
 -18  11   0    2.40    2.00
  11  18   0    0.80    1.50
 -11  18   0    2.30    1.90
 -11  18   0    1.50    1.60
  18  11   0    2.40    1.90
  11  18   0    1.80    1.70
  18  11   0    1.90    2.00
 -12  18   0  182.78   10.40
  18  12   0  189.98   10.50
 -12  18   0  202.38   11.20
  12  18   0  208.98   11.50
 -18  12   0  201.38   10.60
  18  12   0  197.08   11.00
 -18  12   0  199.58   10.40
 -18  12   0  197.58   11.10
 -18  12   0  201.88   11.40
 -12  18   0  196.68   10.50
 -12  18   0  184.68   11.10
  18  12   0  208.48   11.30
 -18  13   0   71.39    7.10
 -13  18   0   65.89    6.40
 -13  18   0   70.09    6.70
 -18  13   0   70.39    7.10
 -13  18   0   70.59    6.80
 -18  13   0   66.59    6.30
 -18  13   0   72.59    6.80
 -18  14   0   72.09    7.20
 -14  18   0   74.39    6.90
 -18  14   0   80.39    7.20
 -18  14   0   72.29    6.70
 -14  18   0   74.79    6.80
 -15  18   0   30.20    5.70
 -18  15   0   29.40    5.60
 -18  15   0   22.50    4.70
 -15  18   0   24.40    5.10
 -18  16   0   92.39    7.80
 -18  16   0   86.39    7.50
 -16  18   0   83.69    7.60
 -16  18   0   83.39    7.30
 -17  18   0   13.40    4.10
 -17  18   0    8.10    3.30
 -18  17   0    6.80    3.10
 -18  17   0   10.60    3.70
 -19   0   0   -0.30    0.90
   0 -19   0    0.00    1.10
   0  19   0    0.00    1.00
  19   0   0    0.30    1.00
   0 -19   0    0.00    1.20
   0  19   0    0.40    1.20
 -19   0   0    0.40    1.20
   0 -19   0    0.10    1.10
   0  19   0    0.50    1.30
 -19   0   0   -0.20    1.00
  19   0   0    0.10    1.00
  19   0   0    0.00    0.90
  19  -1   0   19.80    3.80
 -19   1   0   24.70    4.80
  19   1   0   23.60    4.50
  -1  19   0   24.20    4.80
 -19   1   0   25.60    4.80
  19   1   0   25.50    5.10
  -1  19   0   18.40    3.90
  -1 -19   0   15.10    3.50
 -19  -1   0   23.60    4.40
  19  -1   0   18.30    3.50
  19   1   0   24.50    4.60
   1  19   0   24.30    4.50
   1  19   0   22.60    4.40
  -1 -19   0   23.70    4.90
   1 -19   0   28.10    5.20
  19  -1   0   33.30    5.80
  -1 -19   0   21.10    4.00
   1  19   0   26.30    5.30
 -19  -1   0   27.60    5.70
  -1  19   0   20.80    4.30
   1 -19   0   30.00    5.80
 -19   1   0   23.50    4.50
   1 -19   0   22.60    4.20
 -19  -1   0   20.80    4.40
  -2  19   0   63.69    6.10
  19   2   0   68.39    6.10
  19  -2   0   62.69    5.90
 -19  -2   0   70.39    6.80
 -19  -2   0   62.09    5.90
   2 -19   0   66.99    6.50
  -2 -19   0   66.09    6.30
   2 -19   0   70.29    6.40
  -2 -19   0   71.29    6.30
  19  -2   0   74.59    5.80
  -2  19   0   72.79    6.40
 -19   2   0   66.69    6.00
 -19  -2   0   70.09    6.30
   2  19   0   62.49    6.10
  19   2   0   65.49    5.80
   2  19   0   63.09    6.10
 -19   2   0   68.59    6.50
  19   2   0   69.69    5.80
   2  19   0   64.59    6.20
   2 -19   0   63.89    5.90
  19  -2   0   65.59    5.80
 -19   2   0   65.09    5.90
  -2  19   0   61.89    6.20
  -2 -19   0   70.59    6.20
  19  -3   0  100.19    7.40
   3 -19   0   87.99    7.50
 -19   3   0   92.39    7.50
  -3 -19   0   85.19    7.00
  -3 -19   0  100.29    7.50
   3  19   0   91.09    7.00
  -3 -19   0   93.29    7.10
 -19  -3   0   94.69    7.30
 -19   3   0   91.79    7.10
  19   3   0   88.89    6.60
  -3  19   0   86.39    7.00
   3 -19   0  101.09    7.30
  19  -3   0   93.99    6.90
   3  19   0   91.49    7.50
 -19  -3   0   95.79    7.50
   3 -19   0   88.79    7.20
  -3  19   0   83.79    6.90
  19   3   0   90.09    7.00
  19  -3   0   92.59    6.40
   3  19   0   78.99    6.80
  -3  19   0   88.69    7.40
 -19   3   0   82.79    6.60
  19   3   0   91.99    6.90
 -19  -3   0   85.49    6.90
 -19   4   0    2.80    2.00
  -4 -19   0    1.00    1.50
  -4  19   0    2.70    2.00
   4  19   0    1.30    1.70
  -4 -19   0    2.40    1.70
  -4 -19   0    1.40    1.60
 -19   4   0    3.00    2.00
  -4  19   0    2.20    1.80
 -19  -4   0    1.80    1.80
   4  19   0    0.90    1.30
  19  -4   0    2.50    1.70
   4  19   0    1.90    1.70
  19   4   0    1.20    1.30
  19  -4   0    1.50    1.50
 -19  -4   0    2.50    1.90
 -19  -4   0    1.50    1.60
   4 -19   0    1.80    1.80
  19   4   0    0.80    1.30
  19  -4   0    2.10    1.70
 -19   4   0    0.80    1.40
   4 -19   0    1.40    1.80
  19   4   0    0.90    1.20
   4 -19   0    1.20    1.50
  -4  19   0    1.70    1.60
   5  19   0  111.49    8.00
  -5 -19   0  116.49    8.20
  19   5   0  128.39    8.10
  -5  19   0  112.19    8.30
  19   5   0  112.89    7.90
   5 -19   0   98.49    8.00
   5 -19   0  116.09    8.30
  19   5   0  114.99    7.70
  19  -5   0  116.09    8.00
 -19   5   0   92.29    9.90
  -5 -19   0  120.79    8.20
 -19  -5   0  107.39    8.10
  -5  19   0  104.39    7.80
   5  19   0  106.29    7.80
 -19  -5   0  114.79    8.40
  -5 -19   0  109.29    8.00
 -19   5   0  116.09    7.70
 -19   5   0  119.39    8.60
  19  -5   0  117.09    7.20
  -5  19   0  107.49    7.70
   5 -19   0  111.69    7.90
  19  -5   0  115.99    7.70
 -19  -5   0  132.59    8.80
 -19   6   0  427.96   14.60
  19   6   0  439.36   14.80
  -6  19   0  421.06   15.00
  -6  19   0  405.66   15.70
  19   6   0  437.86   15.50
   6  19   0  406.26   14.90
 -19  -6   0  433.46   16.00
 -19   6   0  394.46   14.70
   6  19   0  399.96   14.90
  19  -6   0  397.66   13.30
   6 -19   0  432.36   16.70
   6 -19   0  448.66   15.80
   6  19   0  419.76   15.40
  -6 -19   0  470.75   15.90
   6 -19   0  414.86   15.80
  19   6   0  429.96   15.00
  -6 -19   0  413.66   15.40
 -19  -6   0  399.36   14.80
  19  -6   0  428.56   15.00
 -19  -6   0  427.16   15.70
  -6 -19   0  448.66   15.60
  -6  19   0  390.36   14.70
  19  -6   0  407.06   14.20
 -19   6   0  414.86   15.90
 -19   7   0    6.40    2.70
  19   7   0    4.20    2.30
   7  19   0    3.70    2.10
 -19  -7   0    4.70    2.50
  -7 -19   0    4.50    2.30
  -7 -19   0    3.80    2.10
   7  19   0    3.20    2.20
   7 -19   0    5.20    2.60
  19   7   0    5.30    2.50
  -7  19   0    2.90    2.20
  19  -7   0    5.40    2.40
  19  -7   0    5.20    2.20
  19   7   0    4.20    2.10
   7 -19   0    5.40    2.70
  19  -7   0    3.80    2.20
  -7  19   0    3.90    2.30
  -7  19   0    4.20    2.30
 -19  -7   0    4.20    2.20
 -19   7   0    3.70    2.10
   7  19   0    3.40    2.20
 -19   7   0    3.70    2.10
 -19  -7   0    3.20    2.30
   7 -19   0    5.20    2.40
  -8 -19   0  316.27   13.40
  -8  19   0  350.86   13.80
   8  19   0  315.07   13.50
  19   8   0  358.86   13.90
   8  19   0  310.37   13.10
 -19  -8   0  327.77   14.20
  19  -8   0  330.07   13.30
 -19  -8   0  333.77   14.20
  19  -8   0  349.37   14.20
   8 -19   0  336.07   14.40
  19   8   0  341.67   13.90
   8  19   0  337.27   14.10
 -19  -8   0  316.57   13.70
   8 -19   0  333.37   13.50
 -19   8   0  344.87   14.90
 -19   8   0  330.97   12.90
  -8  19   0  341.77   14.50
  19  -8   0  341.67   12.50
  -8 -19   0  351.96   14.20
  -8  19   0  327.77   13.80
 -19   8   0  324.77   13.70
  19   8   0  318.27   12.90
   8 -19   0  329.57   14.80
  -8 -19   0  303.57   13.40
  -9  19   0    0.60    1.40
  -9 -19   0    1.70    1.80
  19   9   0    0.80    1.40
  19  -9   0    0.60    1.30
 -19   9   0    0.50    1.20
   9  19   0    0.00    1.20
 -19  -9   0    0.60    1.30
  -9  19   0    1.00    1.50
 -19   9   0    1.00    1.50
  19  -9   0    0.80    1.20
  -9  19   0    1.40    1.80
 -19  -9   0    0.80    1.60
  19   9   0    1.00    1.50
 -19  -9   0    0.70    1.50
  19   9   0    1.60    1.70
  -9  19   0    0.40    1.60
   9  19   0    0.10    1.10
  -9  19   0    1.10    1.40
   9  19   0   -0.10    1.30
 -10  19   0  120.09    8.90
 -19 -10   0  122.19    8.80
  19 -10   0  112.59    8.10
 -10  19   0  123.69    8.90
  19  10   0  126.19    8.70
 -10  19   0  121.29    8.50
 -19  10   0  133.39    9.20
  19  10   0  137.59    9.20
 -19 -10   0  110.79    8.50
  19 -10   0  121.39    7.90
 -19  10   0  116.19    7.80
 -10  19   0  116.29    8.30
  10  19   0  120.99    8.70
  19  10   0  110.59    8.00
  19  11   0    2.60    2.20
  19  11   0    1.60    1.70
 -19  11   0    1.30    1.50
 -11  19   0    1.90    1.80
 -11  19   0    4.20    2.40
  19 -11   0    1.70    1.80
 -19  11   0    1.90    1.90
  19 -11   0    2.60    2.00
 -11  19   0    1.70    1.80
 -12  19   0  142.29    9.10
 -19  12   0  157.38    9.90
 -12  19   0  136.69    9.20
 -19  12   0  142.09    9.00
 -19  13   0   15.30    4.10
 -19  13   0    7.40    3.10
 -13  19   0   12.30    3.80
 -13  19   0   15.90    4.70
 -19  14   0  196.18   11.10
 -14  19   0  175.88   10.40
 -19  14   0  187.98   10.70
 -14  19   0  181.18   10.70
 -19  15   0    0.60    1.70
 -19  15   0    0.50    1.80
 -15  19   0    1.30    1.80
 -15  19   0    0.00    1.40
 -16  19   0  469.75   17.20
 -16  19   0  425.06   16.60
 -19  16   0  462.25   17.00
 -19  16   0  455.85   17.10
 -17  19   0   64.29   12.30
 -17  19   0   80.09   14.60
   0 -20   0    2.50    1.80
  20   0   0    2.90    1.80
  20   0   0    2.50    2.00
 -20   0   0    1.80    1.60
   0  20   0    0.80    1.50
   0  20   0    1.90    1.80
 -20   0   0    3.90    2.40
  20   0   0    2.20    1.80
   0 -20   0    2.80    1.90
   0  20   0    1.70    1.60
 -20   0   0    2.40    1.70
   0 -20   0    2.80    1.90
  -1 -20   0  224.98   11.30
  20  -1   0  224.28   11.00
   1  20   0  230.38   11.60
   1 -20   0  224.58   11.80
  -1 -20   0  223.18   10.90
   1  20   0  225.78   11.30
  20  -1   0  220.68   10.50
 -20   1   0  227.18   11.20
  20   1   0  223.88   10.80
  20   1   0  215.28   10.10
 -20  -1   0  236.18   11.50
   1  20   0  216.18   11.50
 -20  -1   0  232.68   11.70
 -20   1   0  207.68   11.30
  -1  20   0  229.08   11.50
  20  -1   0  234.28   10.40
  -1 -20   0  227.28   11.70
  20   1   0  220.08   10.90
 -20  -1   0  224.38   11.70
  -1  20   0  210.58   11.10
  -1  20   0  214.28   11.30
 -20   1   0  231.98   11.20
   1 -20   0  225.08   11.40
  -2 -20   0  246.48   11.70
 -20  -2   0  296.77   13.00
 -20  -2   0  261.97   12.30
   2  20   0  227.38   11.20
  -2 -20   0  243.08   12.00
   2 -20   0  256.27   11.90
 -20  -2   0  255.67   12.60
  -2 -20   0  259.17   11.90
  20  -2   0  260.37   11.10
  20   2   0  268.47   11.50
   2 -20   0  218.68   11.60
   2 -20   0  247.28   12.00
  -2  20   0  245.18   12.20
 -20   2   0  249.97   11.60
  -2  20   0  273.27   12.70
  20  -2   0  257.97   11.80
  20   2   0  246.28   11.70
  20   2   0  255.27   11.40
   2  20   0  244.68   12.00
   2  20   0  248.08   11.90
  -2  20   0  248.88   12.00
 -20   2   0  284.07   12.70
  20  -2   0  241.18   11.10
 -20   2   0  252.47   12.30
  -3 -20   0   64.79    6.40
   3  20   0   68.29    6.60
  -3  20   0   68.79    6.50
 -20   3   0   62.59    6.50
  20   3   0   75.69    6.50
   3  20   0   64.69    6.30
   3  20   0   68.79    6.60
   3 -20   0   66.39    6.30
  20  -3   0   72.79    5.90
 -20  -3   0   54.79    5.80
  -3  20   0   61.89    6.40
 -20  -3   0   70.99    6.50
  20  -3   0   70.49    6.20
  -3 -20   0   72.39    6.60
 -20   3   0   67.19    6.30
  20   3   0   63.39    5.80
  20   3   0   62.09    6.00
 -20  -3   0   65.69    6.40
  -3  20   0   73.59    6.80
  -3 -20   0   74.59    6.60
   3 -20   0   65.59    6.40
 -20   3   0   68.79    6.20
   3 -20   0   65.29    6.70
  20  -3   0   73.09    6.50
  -4 -20   0   83.39    7.00
  -4 -20   0   78.19    7.00
   4  20   0   79.09    7.10
  -4  20   0   69.19    6.60
 -20  -4   0   80.79    7.00
  -4 -20   0   76.69    6.70
  -4  20   0   76.49    7.00
  20   4   0   71.39    6.40
 -20  -4   0   72.79    6.70
 -20   4   0   71.99    6.40
  20  -4   0   79.39    6.60
   4 -20   0   69.99    7.10
   4 -20   0   77.69    7.10
 -20   4   0   80.69    8.00
  20   4   0   77.79    6.60
 -20  -4   0   74.99    6.90
  20   4   0   78.09    6.50
  20  -4   0   85.69    6.50
  20  -4   0   82.29    6.90
   4 -20   0   77.49    6.80
   4  20   0   72.09    6.80
 -20   4   0   76.89    6.50
   4  20   0   73.79    6.70
  -4  20   0   66.59    6.60
  -5 -20   0   97.39    7.60
   5 -20   0   87.19    7.50
 -20  -5   0   92.29    7.60
  20  -5   0   83.29    7.00
  -5  20   0   75.19    6.80
   5  20   0   89.19    7.30
   5 -20   0   87.69    7.30
  20   5   0   88.59    6.90
  -5 -20   0   93.19    7.40
   5  20   0   97.69    7.80
 -20  -5   0   93.39    7.60
  20   5   0   80.19    6.80
   5 -20   0   84.29    7.60
 -20   5   0   86.59    6.90
  -5 -20   0   90.69    7.50
 -20   5   0   83.29    7.10
   5  20   0   99.79    7.80
  20  -5   0   89.49    6.90
 -20   5   0   98.99    8.20
  -5  20   0   89.29    7.30
 -20  -5   0   91.79    7.70
  20   5   0   95.09    7.20
  20  -5   0   92.39    6.60
  -5  20   0   78.99    7.20
  -6 -20   0  158.68    9.70
  -6 -20   0  148.39    9.60
 -20  -6   0  150.18    9.40
 -20   6   0  145.89    9.20
   6 -20   0  152.28   10.70
  20  -6   0  154.48    9.30
   6  20   0  155.78    9.70
  20   6   0  158.78    9.50
  20  -6   0  162.38    8.80
  -6  20   0  128.39   10.00
 -20  -6   0  151.38    9.80
  20   6   0  160.98    9.40
   6 -20   0  178.38   10.40
  -6  20   0  163.38   10.30
 -20   6   0  141.39    8.70
 -20  -6   0  171.88   10.40
  -6  20   0  145.79    9.40
   6 -20   0  153.38   10.00
   6  20   0  161.28    9.90
 -20   7   0   46.40    5.30
 -20  -7   0   50.29    5.80
 -20   7   0   42.80    5.30
  -7  20   0   45.40    5.40
  -7 -20   0   51.09    9.80
  -7  20   0   44.70    5.50
 -20  -7   0   46.50    5.50
   7  20   0   45.10    5.50
  20   7   0   47.20    5.40
   7 -20   0   49.50    5.90
   7  20   0   48.30    5.70
  20  -7   0   53.19    5.70
  20  -7   0   50.09    5.20
   7 -20   0   46.80    5.50
  20  -7   0   48.20    5.70
  -7  20   0   45.30    5.70
  20   7   0   45.10    5.40
  20   8   0  183.38   10.20
 -20  -8   0  174.98   10.50
  20   8   0  186.38   10.60
   8  20   0  180.18   10.70
 -20   8   0  173.28    9.60
 -20  -8   0  170.28   10.50
  20  -8   0  185.88   10.20
  -8  20   0  166.98    9.90
 -20   8   0  168.88   10.20
  -8  20   0  163.18   10.10
  20  -8   0  182.98    9.50
   8 -20   0  189.68   10.60
  20   8   0  188.08   10.40
  -9  20   0   22.10    4.80
  -9  20   0   27.50    5.70
  20  -9   0   25.80    4.80
  -9  20   0   25.40    5.40
 -20   9   0   31.40    5.70
  20  -9   0   25.90    5.50
 -20  -9   0   28.00    5.90
 -20   9   0   23.10    4.80
  20   9   0   25.00    4.70
  20   9   0   32.10    5.90
  20 -10   0   63.79    5.80
 -10  20   0   64.59    6.40
 -20  10   0   70.49    6.40
  20 -10   0   64.59    6.30
 -10  20   0   66.69    6.50
 -20  10   0   63.79    6.90
 -11  20   0    1.80    1.90
 -11  20   0    0.40    1.60
  20 -11   0    0.10    1.40
 -20  11   0    0.50    1.40
  20 -11   0    1.10    1.70
 -20  12   0    8.90    3.30
 -12  20   0    9.90    3.40
 -20  12   0    7.90    3.00
 -12  20   0    9.00    3.30
 -20  13   0    1.20    1.70
 -13  20   0   -0.10    1.50
 -13  20   0    0.60    1.80
 -20  13   0    0.20    1.50
 -20  14   0    1.10    2.00
 -20  14   0    0.60    1.50
 -14  20   0    1.00    1.80
 -14  20   0    1.60    2.30
 -20  15   0    1.60    2.00
 -15  20   0    1.10    1.80
 -20  15   0    1.20    2.10
 -15  20   0    0.90    1.60
 -16  20   0    8.90    3.90
 -16  20   0    9.30    3.60
   0  21   0    0.60    1.60
 -21   0   0    0.10    1.10
   0  21   0   -0.10    1.10
   0 -21   0    0.20    1.20
   0 -21   0    0.80    1.50
   0  21   0   -0.10    1.20
  21   0   0    0.00    1.10
 -21   0   0    0.50    1.30
  21   0   0   -0.20    0.90
  21   0   0    0.30    1.00
 -21   1   0   44.40    5.30
 -21   1   0   43.80    5.30
   1  21   0   36.20    5.80
  -1  21   0   50.89    5.80
  21   1   0   41.70    5.10
  21  -1   0   46.40    5.10
 -21  -1   0   39.10    6.30
  -1 -21   0   42.70    5.20
   1 -21   0   46.10    7.40
   1  21   0   48.90    7.70
   1  21   0   36.90    6.00
  21   1   0   45.30    5.00
  21  -1   0   44.90    5.30
  21   1   0   42.40    5.00
  21  -1   0   43.40    4.80
  -1 -21   0   44.90    7.00
 -21  -1   0   43.30    5.30
   1 -21   0   53.49    5.80
  -1  21   0   48.80    7.60
  -1  21   0   43.50    5.40
 -21  -2   0   35.10    5.90
   2  21   0   38.50    6.80
 -21   2   0   44.90    7.00
  -2  21   0   37.40    6.20
  -2  21   0   43.00    6.90
   2  21   0   34.80    6.00
   2  21   0   26.30    5.00
  21   2   0   40.10    6.20
   2 -21   0   36.20    6.10
  -2 -21   0   35.50    6.10
  21   2   0   38.80    6.10
  21  -2   0   40.70    6.30
  21  -2   0   35.90    4.40
  21  -2   0   33.90    5.40
  -2  21   0   48.50    7.40
 -21   2   0   38.60    6.40
  21   2   0   39.40    6.40
  -2 -21   0   36.50    5.80
 -21  -2   0   29.50    5.40
  21   3   0  282.17   12.30
  -3 -21   0  285.47   12.90
   3  21   0  266.97   13.00
   3 -21   0  297.27   13.10
  -3  21   0  261.47   12.70
  21  -3   0  279.57   11.50
 -21  -3   0  286.57   13.10
   3  21   0  284.07   14.70
  21   3   0  295.57   13.00
  21   3   0  285.57   12.10
 -21   3   0  289.77   12.80
  21  -3   0  305.87   13.40
 -21  -3   0  308.87   13.60
  -3  21   0  277.37   13.20
   3  21   0  287.67   13.40
 -21   3   0  300.97   13.20
  21  -3   0  301.57   14.70
  21   4   0  205.18   10.70
  -4  21   0  206.28   11.80
  21   4   0  214.88   10.70
  21   4   0  200.18   10.70
 -21  -4   0  192.48   10.90
 -21  -4   0  235.08   12.10
   4 -21   0  213.18   11.40
  21  -4   0  222.08   10.50
   4  21   0  205.58   11.50
  -4  21   0  183.28   10.60
  21  -4   0  209.38   10.80
 -21   4   0  207.28   10.90
 -21   4   0  202.18   10.90
  -4 -21   0  204.58   11.10
   4  21   0  202.18   11.30
  -4  21   0  212.38   11.40
   5 -21   0    1.90    1.90
  21   5   0    1.10    1.50
  -5  21   0    1.40    1.80
   5  21   0    1.80    1.90
  21  -5   0    1.90    1.70
  21  -5   0    0.90    1.30
   5  21   0    1.50    1.70
 -21   5   0    0.70    1.50
 -21   5   0    2.20    1.80
  21   5   0    0.80    1.40
 -21  -5   0    1.10    1.60
  -5  21   0    1.80    1.90
 -21  -5   0    0.90    1.50
 -21  -6   0   30.60    7.00
  21   6   0   28.60    5.00
   6 -21   0   40.50    6.60
  21  -6   0   35.10    5.50
  21   6   0   36.40    5.90
 -21   6   0   34.50    5.90
  -6  21   0   40.90    6.70
 -21  -6   0   33.10    6.00
  21  -6   0   39.60    6.50
 -21   6   0   31.00    5.50
  -7  21   0    6.30    2.90
 -21   7   0    9.70    3.40
  21   7   0    9.00    3.00
  21  -7   0   11.70    3.70
  21  -7   0    8.10    3.00
 -21  -7   0   11.00    3.60
  21   7   0    7.70    2.80
   7 -21   0   11.60    3.70
 -21   8   0    1.90    1.80
  21  -8   0    0.70    1.40
  -8  21   0    1.70    1.80
   8 -21   0    1.60    1.70
  21   8   0    1.80    2.50
 -21   8   0    1.70    1.80
  21  -8   0    1.70    1.60
  21  -9   0   81.49    6.90
  21  -9   0   80.39    7.10
  -9  21   0   68.19    6.80
 -21   9   0   76.29    6.80
 -10  21   0   12.20    3.60
  21 -10   0   21.90    4.60
 -21  10   0   19.70    4.80
 -10  21   0   18.00    4.40
 -21  11   0    3.80    2.20
 -11  21   0    4.80    2.70
  21 -11   0    8.00    3.20
 -11  21   0    5.70    2.70
 -21  12   0    3.40    2.40
 -12  21   0    5.80    2.90
 -12  21   0    3.40    2.30
 -21  12   0    4.80    2.80
 -21  13   0  162.88   10.50
 -13  21   0  158.18   10.40
 -21  13   0  167.18   10.50
 -13  21   0  156.98   10.40
 -14  21   0   16.90    4.60
 -14  21   0   15.60    4.30
 -15  21   0    2.10    2.30
 -15  21   0    2.40    2.30
  22   0   0 1052.69   24.00
 -22   0   0  992.30   24.60
   0  22   0  981.40   24.80
   0 -22   0  938.91   23.10
 -22   0   0  985.20   24.70
  22   0   0  945.31   21.80
  22   1   0   63.49    6.50
 -22  -1   0   68.69    6.70
  22  -1   0   64.99    6.10
  -1  22   0   65.69    6.70
 -22  -1   0   68.69    6.70
  22  -1   0   62.89    5.80
  22   1   0   60.09    5.80
 -22   1   0   62.99    6.50
   1  22   0   55.09    6.20
   1 -22   0   68.39    6.70
 -22   1   0   69.19    6.70
  -2  22   0   50.39    8.00
 -22   2   0   61.39    6.30
  22   2   0   63.39    6.00
 -22  -2   0   69.29    6.80
 -22  -2   0   67.39    6.70
  22  -2   0   60.59    6.10
 -22   2   0   60.79    6.30
  22  -2   0   61.29    5.80
   2  22   0   55.39    6.20
   2 -22   0   54.19    6.00
 -22   3   0    3.20    2.50
 -22   3   0    0.80    1.40
  22  -3   0    1.70    1.70
  22   3   0    1.10    1.50
  22  -3   0    0.30    1.10
   3 -22   0    1.20    1.70
 -22  -3   0    1.80    1.80
  -3  22   0    1.80    1.90
 -22  -3   0    1.80    1.90
  22   3   0    1.80    1.80
 -22   4   0    0.00    1.10
  22   4   0    0.50    1.30
 -22   4   0    0.00    1.20
  -4  22   0    1.30    1.70
  22  -4   0    0.80    1.50
  22   4   0    0.20    1.30
  22  -4   0    0.60    1.30
   4 -22   0    0.50    1.70
 -22  -4   0   -0.10    1.20
 -22  -5   0   75.99    7.20
  22  -5   0   73.79    6.70
 -22   5   0   70.69    6.70
  22  -5   0   72.79    6.30
  22   5   0   72.99    6.70
  -5  22   0   69.89    7.00
 -22   5   0   65.69    6.50
   5 -22   0   66.09    6.80
   6 -22   0   29.00    5.60
  22  -6   0   30.00    5.20
  22  -6   0   30.80    5.60
  -6  22   0   27.20    5.60
 -22   6   0   35.80    6.10
  22   6   0   24.60    4.80
  22  -7   0   16.50    4.50
   7 -22   0   16.90    4.40
 -22   7   0   13.00    3.90
  22  -7   0   18.70    4.40
  -7  22   0   14.70    4.30
 -22   8   0    1.80    1.80
  22  -8   0    0.80    1.50
   8 -22   0    2.50    2.10
  -8  22   0    1.60    1.90
 -22   9   0  248.88   12.40
  -9  22   0  233.88   12.40
  22  -9   0  247.78   11.90
  -9  22   0  241.58   12.50
 -10  22   0    6.10    2.80
 -10  22   0    5.20    2.80
 -22  10   0    5.60    2.70
  22 -10   0    7.70    3.00
 -22  11   0    6.80    3.00
 -11  22   0    8.00    3.30
 -11  22   0    9.10    3.60
 -22  12   0   22.60    5.20
 -12  22   0   20.10    4.80
 -22  12   0   26.20    5.50
 -12  22   0   19.60    4.80
 -13  22   0   71.29    7.40
 -13  22   0   66.19    7.10
 -14  22   0    6.70    3.20
  23   0   0    0.10    1.30
 -23   0   0   -0.20    1.20
  23   1   0   22.80    4.70
 -23   1   0   25.40    5.70
  23  -1   0   22.60    4.60
 -23  -1   0   25.40    5.60
  -2  23   0   10.80    4.00
  23  -2   0   11.50    3.50
  23   2   0   11.00    3.60
 -23  -2   0   13.10    4.30
 -23   2   0    9.40    3.40
  23   3   0    0.10    1.30
  23  -3   0    0.40    1.20
  -3  23   0    0.90    1.70
 -23  -3   0    0.50    1.80
 -23   3   0    0.20    1.30
 -23  -4   0  446.46   19.90
  23  -4   0  371.26   14.10
  -4  23   0  368.36   15.70
  23   4   0  388.76   14.90
 -23   4   0  367.06   15.10
  -5  23   0   37.90    7.10
 -23   5   0   36.30    6.60
  23  -5   0   39.70    6.40
  23   5   0   37.10    6.40
  -6  23   0    0.70    1.60
  23  -6   0    0.70    1.60
 -23   6   0    0.60    1.40
 -23   7   0   21.70    4.90
  -7  23   0   23.00    5.30
  23  -7   0   18.80    4.40
 -23   8   0    0.00    1.40
  -8  23   0   -0.30    1.50
  23  -8   0   -0.40    1.20
 -23   9   0   24.30    5.30
  23  -9   0   25.40    5.30
  -9  23   0   27.80    6.00
 -23  10   0    5.30    2.80
 -10  23   0    8.20    3.40
 -11  23   0   11.10    3.90
  24   0   0  394.66   14.90
 -24   0   0  453.35   17.50
  24  -1   0   97.89    7.70
 -24   1   0   94.69    8.30
  24   1   0   80.29    7.00
 -24  -1   0   86.59    7.80
 -24   2   0  107.39    8.60
  24  -2   0  105.59    7.80
  24   2   0  120.19    8.50
 -24   3   0    2.20    2.10
  24  -3   0    2.00    2.00
 -24   4   0    0.10    1.30
  24  -4   0    0.30    1.40
  24  -5   0    1.60    1.80
 -24   5   0    0.20    1.40
 -24   6   0  119.89    9.20
  24  -6   0  127.79    8.70
  24  -7   0   77.39    7.10
 -24   7   0   68.59    7.00
 -24   8   0   27.90    5.90
  25   0   0    0.40    1.40
  25  -1   0    7.60    2.90
 -25   2   0   58.39    8.90
  25  -2   0   56.89    6.10
  25  -3   0  285.87   13.20
 -25   3   0  272.47   14.10
 -25   4   0  107.99    9.00
  25  -4   0  106.49    8.10
 -25   5   0   16.10    4.60
  25  -5   0   17.90    4.50
 -25   6   0    1.80    2.10
  -1   0  -1    2.80    0.40
  -1   0  -1    2.30    0.40
   0  -1  -1    1.80    0.30
   0  -1   1    1.60    0.30
   0  -1  -1    2.40    0.30
  -1   0   1    1.10    0.20
   0  -1  -1    1.50    0.30
  -1   0  -1    2.30    0.40
  -1   1  -1    8.70    0.70
   1  -1   1   10.00    0.70
   1  -1   1    9.00    0.70
   1   1  -1   11.20    0.70
  -1  -1   1    9.30    0.60
  -1  -1   1    9.60    0.60
   1   1  -1   10.10    0.60
   1  -1   1    8.90    0.70
  -1  -1   1   10.90    0.60
  -1  -1  -1    8.70    0.70
   1   1  -1    8.90    0.60
   1  -1  -1    7.80    0.50
  -2   0  -1    0.10    0.20
  -2   0  -1    0.00    0.10
   0   2  -1    0.40    0.30
   0   2  -1    0.00    0.10
   0   2  -1    0.10    0.20
   2   0   1    0.10    0.20
   0   2   1    0.10    0.20
   0  -2   1    0.00    0.20
   2   0  -1    0.00    0.20
  -2   0  -1    1.40    0.40
   2   0  -1    0.20    0.20
   0  -2   1    0.30    0.30
  -2   0   1    0.40    0.20
   0  -2  -1   -0.10    0.20
   0   2   1    0.00    0.10
   2   0  -1    0.30    0.20
   0  -2  -1    0.10    0.20
   0  -2  -1    0.10    0.20
  -2   0   1    0.80    0.30
   2   0   1    0.10    0.20
  -2   0   1    0.30    0.20
   1   2  -1    1.00    0.40
  -2  -1   1    0.60    0.30
   1   2  -1    0.60    0.30
  -1  -2  -1    0.70    0.30
   1   2  -1    0.50    0.30
  -1  -2  -1    0.40    0.20
   2  -1  -1    0.80    0.30
  -1  -2  -1    1.30    0.50
   2   1   1    0.70    0.30
  -2   1  -1    0.70    0.30
  -1   2   1    0.90    0.30
   1  -2   1    0.30    0.30
   1  -2   1    0.60    0.30
  -2  -1   1    0.70    0.30
  -2   1  -1    1.10    0.40
   1  -2   1    0.60    0.30
   2  -1  -1    0.80    0.30
   2   1   1    0.70    0.30
  -1   2   1    0.70    0.30
  -2  -1   1    0.50    0.30
  -2   1   1    1.00    0.30
   2   1  -1    0.80    0.30
  -1   2  -1    0.70    0.30
  -1   2  -1    0.60    0.30
   1  -2  -1    0.90    0.40
   1   2   1    1.20    0.40
   2   1  -1    0.90    0.40
   1   2   1    0.40    0.30
   2   1  -1    0.70    0.30
  -2   1   1    0.80    0.40
  -1  -2   1    0.80    0.30
  -2  -1  -1    0.70    0.30
  -2  -1  -1    0.70    0.30
   1  -2  -1    0.60    0.30
   1  -2  -1    0.60    0.20
  -2  -1  -1    0.40    0.20
  -1  -2   1    1.00    0.40
  -1   2  -1    0.80    0.30
  -2   2   1  685.13    7.30
  -2  -2   1  648.84    7.00
  -2  -2   1  637.54    7.00
   2   2   1  639.94    7.40
   2   2   1  653.53    7.50
   2   2  -1  678.03    7.20
  -2   2   1  641.74    5.80
  -2  -2  -1  653.33    7.50
   2   2   1  634.44    7.30
   2   2  -1  647.74    7.10
   2  -2   1  672.03    7.80
   3   0   1  468.05    6.30
   0  -3  -1  484.25    6.70
   0  -3   1  466.55    6.30
   0  -3   1  480.45    6.60
   0  -3  -1  451.35    6.00
  -3   0   1  452.65    6.20
   0   3   1  486.85    6.70
  -3   0   1  441.46    5.50
   3   0   1  472.85    6.60
   0   3   1  448.96    6.00
   3   0  -1  455.25    5.60
   0   3  -1  477.35    6.40
  -3   0   1  455.05    5.40
   1   3  -1 1606.54   12.30
  -3  -1   1 1560.44   11.80
   3   1   1 1641.74   12.50
   3   1   1 1627.64   12.30
   3  -1  -1 1638.54   10.80
  -1  -3  -1 1580.54   11.90
  -3  -1   1 1603.34   11.30
   3   1   1 1609.54   12.30
   1  -3   1 1568.14   12.20
  -1  -3  -1 1605.74   12.40
   3   1  -1 1571.64   11.20
  -1   3  -1 1649.13   13.10
  -3   1   1 1595.44   12.00
   1   3   1 1595.14   12.20
   3  -1   1 1629.74   11.30
  -3   1   1 1580.24   10.60
   3   1  -1 1601.44   11.30
   3   2   1   68.69    2.70
  -3   2  -1   66.69    2.70
   3  -2  -1   72.19    2.10
  -2  -3  -1   73.79    2.80
  -3  -2   1   66.99    2.60
  -3  -2   1   74.99    2.70
  -3   2  -1   72.69    2.80
  -2  -3  -1   61.79    2.60
  -2   3   1   63.59    2.20
   2  -3   1   76.19    2.80
   2   3  -1   67.79    2.60
  -2   3   1   70.29    2.70
   2   3  -1   68.69    2.60
  -2  -3  -1   73.39    2.80
   3  -2  -1   69.59    2.80
   2  -3   1   63.49    2.80
   2  -3   1   71.39    2.90
   3  -2  -1   70.29    2.50
   3   2   1   60.59    2.60
   2   3  -1   72.79    2.90
  -3   2   1   70.79    2.50
   2  -3  -1   60.09    2.80
  -2  -3   1   70.19    2.60
   2   3   1   73.89    2.90
   3   2  -1   66.29    2.50
   2  -3  -1   66.69    2.30
   2  -3  -1   68.59    2.70
   3   2  -1   74.79    2.70
  -3   2   1   74.39    2.10
  -2   3  -1   81.09    3.00
   3   2  -1   75.49    2.80
   3  -2   1   66.09    2.60
  -3   2   1   71.09    2.80
  -3  -2  -1   71.19    2.80
  -2   3  -1   65.09    2.90
  -2  -3   1   73.79    2.70
   2   3   1   70.49    2.80
   3   3  -1 3690.13   20.60
  -3   3   1 3716.73   20.50
  -3  -3   1 3629.24   20.50
   3   3  -1 3740.43   21.40
   0   4  -1   -0.10    0.20
   0  -4   1    0.20    0.30
  -4   0  -1    0.10    0.30
  -4   0   1    0.20    0.30
   0   4   1    0.10    0.30
  -4   0  -1    0.10    0.30
  -4   0   1    0.20    0.30
   0   4  -1    0.00    0.20
   4   0  -1    0.30    0.30
   0  -4  -1    0.10    0.20
   0  -4   1    0.00    0.20
   0  -4   1    0.40    0.30
  -4   0  -1    0.00    0.20
   0  -4  -1    0.10    0.20
  -4   0   1    0.10    0.30
   0   4  -1    0.20    0.30
   0   4   1    0.00    0.20
   0  -4  -1    0.30    0.30
   4   0  -1    0.30    0.30
   4   0   1    0.20    0.30
   0   4   1    0.60    0.40
   4   0   1    0.00    0.20
   4   0  -1    0.00    0.20
   4   0   1    0.00    0.20
   1   4  -1 3468.35   19.90
   1  -4   1 3428.96   21.20
   4   1   1 3456.65   20.00
   4   1   1 3506.15   20.00
  -4  -1  -1 3434.16   20.30
   1  -4  -1 3473.15   19.70
   1   4   1 3501.65   20.40
  -4   1   1 3458.05   20.40
   4   1  -1 3531.15   18.80
   1   4   1 3541.15   19.90
  -4   1   1 3546.75   18.50
   4  -2  -1   12.70    1.20
   2   4  -1   10.30    1.20
   4   2   1   13.20    1.40
  -4  -2   1   13.20    1.30
   2  -4   1   12.20    1.30
   4   2   1   10.90    1.20
   4   2   1   11.70    1.30
   4  -2  -1   12.50    1.00
  -2   4   1   12.80    1.20
  -4  -2   1   11.10    1.20
  -2   4   1   11.50    1.80
  -4   2  -1   11.30    1.10
  -2   4   1   12.60    1.30
  -4   2   1   12.90    1.00
   4   2  -1   12.90    1.30
   4  -2   1   10.20    1.20
  -2   4  -1   10.20    1.20
   2  -4  -1   14.10    1.40
  -2   4  -1   12.80    1.40
   4   2  -1   12.80    1.30
   4   2  -1   12.90    1.30
  -2   4  -1   11.50    1.40
   2  -4  -1   14.10    1.20
  -4   2   1   12.00    1.20
   2   4   1   13.00    1.40
   4  -3  -1  305.27    5.40
   3   4  -1  313.37    6.70
  -4   3  -1  310.87    6.10
   3   4  -1  291.37    6.30
   4  -3  -1  280.87    6.00
  -3   4   1  304.67    6.60
  -3  -4  -1  321.77    6.90
  -3  -4   1  303.17    6.80
   3  -4  -1  292.57    5.70
   4  -3   1  280.07    6.30
  -4   3   1  295.57    5.20
   4  -3   1  317.77    6.10
   4   3  -1  308.57    6.50
   4   3  -1  325.67    6.50
   4   3  -1  318.17    6.70
  -4   4  -1   56.29    3.20
  -4  -4   1   52.79    3.10
  -4  -4   1   55.49    3.00
  -4   4   1   56.59    2.60
  -4   4  -1   46.50    3.30
   4  -4   1   52.39    2.80
  -4  -4   1   56.19    3.00
  -4  -4  -1   57.99    3.10
  -4   4   1   51.09    2.50
  -4  -4  -1   57.09    3.20
   0   5  -1   85.09    3.50
   0   5   1   99.69    3.70
  -5   0  -1   97.69    3.90
   0   5  -1   96.59    3.80
   0  -5   1  103.79    3.90
   0   5   1  102.99    3.70
   5   0  -1   99.69    3.30
   5   0   1   98.39    3.60
   5   0  -1   98.49    3.70
   5   0   1   91.39    3.50
   5   1   1  897.41   12.20
   5  -1  -1  928.81    9.60
   1   5  -1  906.61   11.60
  -1  -5   1  930.61   11.70
   1  -5  -1  863.61   11.80
   5   1  -1  880.31   10.50
   5  -1   1  928.21   10.80
   5   1  -1  910.61   10.60
  -1   5  -1  917.11   11.20
   5   1  -1  873.21   11.30
  -5  -2   1   73.89    3.40
  -5   2  -1   71.89    3.40
  -2   5   1   77.69    3.10
   2  -5   1   64.59    3.40
   5  -2  -1   62.59    2.80
  -5   2  -1   71.79    3.30
   2  -5   1   73.89    3.80
   5  -2  -1   75.19    2.70
  -2  -5  -1   66.89    3.20
  -2  -5   1   73.59    3.40
  -2   5  -1   76.49    3.30
   5  -2   1   74.79    3.10
  -2  -5   1   73.09    3.40
  -5  -2  -1   71.69    3.40
  -2  -5   1   79.49    3.60
   2  -5  -1   82.59    3.90
  -5   2   1   73.69    3.40
   2  -5  -1   75.49    3.10
   5   2  -1   72.69    3.20
  -5   2   1   75.79    2.80
  -5  -2  -1   64.09    3.20
  -5  -3   1   54.19    3.00
   3  -5   1   58.49    3.50
  -3  -5  -1   55.89    3.10
  -5  -3   1   49.00    2.80
  -3   5   1   60.59    2.80
   3  -5   1   52.99    3.20
  -3  -5  -1   50.79    3.10
   5   3   1   59.19    3.20
  -3  -5  -1   55.49    3.10
   5   3   1   53.39    3.10
  -5   3  -1   56.39    3.10
  -3   5   1   54.89    3.40
   5   3   1   59.09    3.20
   3   5  -1   45.80    3.20
   5  -3  -1   48.10    2.30
  -5  -3  -1   52.29    3.00
  -5  -3  -1   52.49    3.00
  -3  -5   1   62.69    3.20
   5  -3   1   56.39    2.70
   3   5   1   55.49    3.10
   3   5   1   59.39    3.30
  -5   3   1   47.50    2.90
  -5   3   1   53.59    2.40
   3  -5  -1   55.29    3.40
  -5  -3  -1   58.99    3.30
   3   5   1   60.89    3.20
  -3   5  -1   61.59    4.10
  -3  -5   1   51.69    3.00
   3  -5  -1   52.49    2.70
   3  -5  -1   50.29    3.00
  -3   5  -1   60.09    3.90
  -4  -5  -1   69.09    3.70
   4   5  -1   76.99    3.70
   4   5  -1   83.39    3.80
  -5  -4   1   64.79    3.40
   4   5  -1   87.29    4.10
  -5  -4   1   78.49    3.80
  -4  -5  -1   77.99    3.90
   5   4   1   82.69    3.90
   5   4   1   76.09    3.80
  -5   4  -1   75.59    4.00
  -4   5   1   78.59    3.50
   5  -4  -1   68.89    3.70
   5   4   1   75.09    3.80
   5  -4  -1   73.69    3.00
  -5   4  -1   69.49    3.60
  -4   5   1   74.59    3.80
  -5  -4   1   78.79    3.90
  -5   4  -1   74.09    3.40
  -5  -4  -1   63.19    3.50
  -4  -5   1   71.29    3.60
   4   5   1   67.79    5.30
  -4  -5   1   74.59    3.80
  -4   5  -1   76.49    4.10
   4   5   1   80.39    3.90
  -4   5  -1   72.99    3.90
  -5  -4  -1   71.19    3.70
   5  -4   1   75.39    3.80
  -5  -4  -1   68.69    3.60
  -4  -5   1   74.69    3.70
   5   4  -1   68.59    3.60
  -4   5  -1   74.79    3.60
  -4   5  -1   72.49    3.90
   5   4  -1   85.89    3.80
   4   5   1   80.69    3.90
  -5   4   1   72.49    3.60
  -5   4   1   69.69    3.00
  -5   5  -1 1297.27   17.30
  -5  -5   1 1320.27   16.30
  -5  -5  -1 1218.88   16.10
   5   5  -1 1214.68   15.60
   5   5   1 1335.77   16.40
  -5  -5   1 1254.27   15.70
  -5   5  -1 1296.37   15.30
   5   5  -1 1333.87   16.30
   5   5   1 1316.07   16.50
  -5   5   1 1266.07   13.80
   6   0  -1    0.10    0.30
  -6   0   1    0.10    0.30
   0   6  -1    0.40    0.50
   6   0  -1    0.20    0.40
   0   6   1    0.40    0.50
  -6   0  -1    0.10    0.40
   6   0   1    0.20    0.40
   0   6  -1    0.20    0.40
   0   6   1   -0.10    0.30
   0  -6   1    0.00    0.30
   0  -6   1    0.00    0.30
  -6   0   1    0.00    0.30
   0  -6  -1    0.20    0.40
   0  -6  -1    0.10    0.40
   0  -6   1    0.10    0.40
   6   0   1    0.00    0.30
   0   6  -1    0.20    0.50
  -6   0  -1    1.50    0.70
  -6   0  -1    0.00    0.30
   1   6  -1   96.39    4.10
  -6  -1   1   95.29    3.90
   6   1   1  105.59    4.40
  -6   1  -1   90.09    3.80
   1  -6   1   95.59    4.30
  -6   1  -1   91.99    3.90
  -1   6   1   90.79    4.20
  -6   1  -1   91.39    4.10
   6  -1  -1   88.59    3.90
  -6  -1   1   94.49    4.10
   6   1   1  105.69    4.20
  -1  -6  -1   92.29    4.00
   1  -6   1   89.69    4.00
   6  -1  -1  101.89    3.60
  -1  -6  -1   95.29    3.90
   1   6  -1   91.29    4.00
   1  -6  -1   95.59    3.70
  -6  -1  -1   82.49    3.80
  -6   1   1   85.99    3.90
  -1  -6   1   82.39    3.80
   6  -1   1   96.39    4.20
  -1   6  -1   94.69    4.20
  -6  -1  -1   91.49    4.00
  -1  -6   1   89.09    3.90
   1  -6  -1   86.59    3.80
  -6   1   1   86.89    3.60
   6   1  -1   96.49    4.10
   6  -1   1  100.19    4.00
   1   6   1   87.09    4.00
  -2   6   1  674.13   11.80
  -6  -2   1  672.33   10.80
   6  -2  -1  650.43    8.90
   6   2   1  720.53   11.40
  -6  -2   1  678.33   11.30
   6  -2  -1  717.33   11.30
   2  -6   1  670.13   11.80
  -6   2  -1  648.64    9.90
   2   6  -1  658.03   11.10
  -2  -6  -1  711.83   11.20
  -6   2  -1  673.73   10.80
  -6  -2   1  718.43   10.90
   2  -6   1  718.53   11.20
  -6   2  -1  686.73   11.40
   2   6   1  725.73   11.80
   2   6   1  645.94   11.00
   6   2  -1  649.43   10.50
  -6  -2  -1  665.53   10.90
  -2  -6   1  700.63   11.10
   2  -6  -1  714.03   11.40
  -2  -6   1  670.33   11.00
  -2   6  -1  681.43   11.30
  -6   2   1  707.33   11.40
  -6  -2  -1  676.13   11.40
  -2   6  -1  693.93   11.90
   6  -2   1  702.03   10.80
   6   3   1  198.58    6.40
   3  -6   1  165.68    6.20
   3   6  -1  186.18    5.90
   3  -6   1  168.18    6.10
  -3  -6  -1  171.48    5.80
   6  -3  -1  179.08    5.90
  -6   3  -1  164.08    5.50
  -6   3  -1  177.18    6.00
  -6  -3   1  161.58    5.30
  -3   6   1  161.68    5.60
   3   6  -1  173.38    5.80
   6   3   1  200.98    6.30
  -6  -3   1  173.48    5.70
   3  -6   1  184.68    6.00
  -3  -6  -1  178.38    5.90
  -3  -6  -1  173.28    5.90
  -3   6   1  181.08    6.40
   3   6  -1  181.78    5.80
  -6  -3   1  187.18    6.10
   6  -3  -1  185.58    4.80
   3   6   1  180.18    6.00
  -3  -6   1  171.48    5.70
  -6  -3  -1  161.78    5.60
  -6   3   1  176.98    5.40
  -6   3   1  193.38    6.30
  -3  -6   1  180.48    5.80
   6   3  -1  180.88    5.60
  -3   6  -1  167.18    5.90
   3   6   1  172.78    5.80
  -3   6  -1  156.48    6.20
  -3   6  -1  187.28    6.50
  -6  -3  -1  168.58    5.80
   3   6   1  158.98    7.90
   6   3  -1  200.58    6.20
   6   3  -1  196.98    6.00
   6  -3   1  171.18    5.50
  -3  -6   1  183.68    6.10
   3  -6  -1  179.98    6.50
  -6   4  -1   11.40    1.90
   6  -4  -1   19.50    3.00
   4   6  -1   19.90    3.00
   6   4   1   11.90    1.90
   4   6  -1    8.70    1.70
   6  -4  -1   12.80    1.90
  -6  -4   1   10.40    1.80
   6   4   1   13.80    2.10
  -6  -4   1   13.30    2.20
   6  -4  -1   14.30    1.50
  -6  -4   1   16.30    2.70
  -6   4  -1   15.90    2.40
   6   4   1   12.90    2.10
  -4  -6  -1   12.50    2.10
   4   6  -1   13.30    2.10
  -4   6   1   12.50    2.00
  -6   4  -1   11.90    1.80
  -4  -6  -1   14.00    2.40
  -4  -6  -1   11.10    1.90
  -4   6   1   12.10    2.20
  -6  -4  -1   11.90    2.20
  -4   6  -1   17.30    2.80
  -6  -4  -1    8.90    1.60
  -4   6  -1   17.20    2.50
  -4   6  -1   15.80    2.60
  -6   4   1   12.70    2.10
   4  -6  -1   13.30    1.60
   4  -6  -1   14.40    2.60
  -4  -6   1   14.70    2.30
  -6   4   1   17.20    2.80
   4   6   1   10.60    1.70
   4  -6  -1   12.50    2.00
   4   6   1   14.30    2.30
   6  -4   1   14.50    2.60
   6   4  -1   13.10    1.90
   6   4  -1   12.20    2.20
  -4   6  -1   18.20    3.00
  -4   6  -1   13.10    2.40
  -4  -6   1   11.80    1.90
   6  -5  -1   20.60    2.20
   6   5   1   17.20    2.00
  -5   6   1   20.10    2.20
   5   6  -1   21.50    2.20
  -6   5  -1   19.10    2.00
  -5   6   1   17.70    2.10
   5   6  -1   18.10    2.90
   6   5   1   19.90    2.20
  -5  -6  -1   17.20    2.10
  -5  -6  -1   18.30    2.10
  -6   5  -1   18.60    2.30
  -5   6   1   18.80    1.90
  -6  -5   1   19.70    2.10
   5   6  -1   15.70    2.50
  -6   5  -1   18.40    2.10
  -6  -5   1   16.90    2.10
  -6  -5   1   16.60    2.00
   6  -5  -1   22.40    2.40
  -5   6  -1   18.60    2.30
  -6   5   1   17.90    2.00
   5   6   1   20.00    2.20
  -6   5   1   20.10    1.80
  -5   6  -1   20.10    2.40
  -6   5   1   11.70    2.20
  -5   6  -1   19.20    2.30
   6  -5   1   20.40    2.30
  -6  -5  -1   21.40    2.30
  -6  -5  -1   18.10    2.10
   5   6   1   19.20    2.20
   6   5  -1   19.00    2.10
  -5   6  -1   19.70    2.20
  -5  -6   1   20.10    2.20
  -5   6  -1   19.80    2.30
   6  -5   1   19.10    2.20
   5   6   1   20.10    2.20
   6   5  -1   19.60    2.10
  -5  -6   1   18.00    2.20
  -6  -5  -1   18.70    2.10
   6  -5   1   19.40    2.00
  -5   6  -1   18.30    2.10
  -5  -6   1   18.80    2.10
   6   5  -1   20.50    2.20
  -6   6  -1  335.17    9.10
   6   6  -1  363.76    9.20
   6   6   1  345.57    9.10
  -6   6  -1  343.57    8.50
  -6   6   1  351.96    8.10
  -6  -6   1  384.06    9.60
  -6   6  -1  375.36    8.90
  -6   6   1  383.96    9.60
   6   6   1  356.96    9.40
  -6  -6  -1  352.66    9.10
  -6   6  -1  356.56    9.90
  -6   6  -1  357.16   10.10
  -6  -6  -1  364.56    9.50
   6   6   1  377.46    9.70
  -6   6   1  376.16    9.70
   6   6  -1  362.36    9.50
   6   6  -1  363.46    9.20
   0   7  -1  562.44   10.40
   7   0  -1  611.74   10.20
  -7   0   1  550.34   10.60
   0   7  -1  578.94   10.90
   0  -7  -1  582.94   11.00
   0   7   1  589.04   10.40
   0  -7  -1  571.34   15.10
   0  -7   1  549.85   10.20
  -7   0  -1  575.44   10.50
   7   0   1  600.74   10.60
  -7   0   1  592.14   10.20
   7   0  -1  550.24   10.30
   0   7   1  590.24   11.20
   0  -7  -1  593.04   10.10
  -7   0  -1  545.05   10.00
   7   1   1  108.59    4.80
   1   7  -1   99.59    4.50
  -7   1  -1   98.89    4.20
   7   1   1  106.49    4.40
   7   1   1  123.19    4.90
   7  -1  -1  112.79    4.40
  -7  -1   1  106.19    4.70
   7  -1  -1  116.59    4.70
   1   7  -1  114.89    4.80
   1  -7   1  100.89    4.70
  -1   7   1   97.59    4.30
  -1  -7  -1  108.49    4.60
  -1  -7  -1  101.49    4.60
   1  -7   1   99.69    4.20
  -7   1  -1  111.29    4.90
  -7  -1   1  111.39    4.60
  -1  -7  -1  108.69    4.60
   1   7  -1  101.99    4.60
  -7   1  -1  114.39    4.70
   1  -7   1  112.79    4.80
  -1   7   1  113.79    5.00
  -1   7   1  104.99    4.30
   7   1  -1  115.09    4.50
  -1   7  -1  105.09    4.80
  -7  -1  -1  122.09    5.00
  -1  -7   1  111.59    4.80
   1   7   1  104.59    4.50
  -1  -7   1  111.19    4.70
  -1   7  -1   95.69    4.30
  -7   1   1   96.79    3.90
  -1  -7   1  104.09    4.50
   7  -1   1  121.89    5.00
   7  -1   1  115.79    4.70
   7   1  -1  110.59    4.40
   1  -7  -1  100.79    4.40
   7   1  -1  120.69    5.00
  -1   7  -1  104.99    4.70
   1   7   1  126.49    5.20
  -7  -1  -1  110.19    4.70
   1  -7  -1  110.29    4.30
  -7   1   1  109.49    4.70
   7  -1   1  116.59    4.50
  -7   1   1  103.69    4.30
   1   7   1  110.29    4.70
  -2  -7  -1 2873.21   24.20
   2  -7   1 2894.11   26.10
   7   2   1 2972.80   24.10
  -7  -2   1 2939.31   25.30
   2   7  -1 2885.41   24.30
   2  -7   1 2841.32   23.40
  -2   7   1 2814.02   23.60
   7   2  -1 2997.90   24.70
  -7   2   1 2853.31   20.90
   7  -2   1 2941.71   24.60
  -2  -7   1 2872.51   23.90
   2   7   1 2897.11   24.20
  -2   7  -1 2842.52   23.60
  -7  -2  -1 2993.50   25.90
  -2   7  -1 2819.52   24.60
   2  -7  -1 2928.31   22.40
  -7  -3   1  329.97    8.50
  -3  -7  -1  331.77    8.70
   3  -7   1  319.97    8.80
  -7   3  -1  357.76    7.90
   7   3   1  361.46    8.80
  -7   3  -1  372.76    9.10
   3   7  -1  372.36    8.80
   3   7  -1  373.86    9.00
   7  -3  -1  370.56    9.00
   7  -3  -1  347.47    7.90
  -3  -7  -1  375.66    9.30
   3  -7   1  351.16    8.60
   7   3   1  356.56    8.60
  -3   7   1  366.36    9.70
  -3   7   1  341.27    7.70
  -3   7   1  348.77    8.70
  -7  -3   1  342.07    8.40
  -3  -7  -1  359.36    8.90
  -7   3  -1  321.17    8.20
  -7  -3   1  360.46    9.00
   3  -7  -1  355.66    9.00
   3  -7  -1  357.36   10.00
  -3   7  -1  337.87    9.20
   7  -3   1  362.06    8.50
  -3   7  -1  339.27    8.90
  -7  -3  -1  383.86    9.30
  -3   7  -1  367.06    8.60
   3  -7  -1  374.06    8.20
   7   3  -1  335.47    8.50
  -3  -7   1  338.27    8.50
  -7   3   1  342.07    8.80
  -3  -7   1  368.66    8.90
   3   7   1  342.07    8.70
  -7  -3  -1  361.06    8.90
  -7  -3  -1  372.36    9.20
   3   7   1  339.97    8.70
   7  -3   1  368.86    7.80
  -7   3   1  326.97    7.90
   7  -3   1  373.16    9.10
  -3  -7   1  328.67    8.60
   7   3  -1  373.46    8.60
  -4   7   1    7.70    1.50
  -4  -7  -1   12.40    2.60
   7   4   1    9.30    2.00
   7   4   1    7.70    1.70
  -7  -4   1    9.00    2.10
   4  -7   1    9.90    2.00
   4  -7   1    8.10    2.00
  -4   7   1   10.90    2.50
  -7   4  -1    7.00    1.40
   4   7  -1    6.40    1.60
  -4  -7  -1    6.40    1.60
   4  -7   1    6.60    1.70
  -4   7   1    7.90    1.80
   7  -4  -1    9.80    2.00
   7  -4  -1    8.00    1.80
  -7  -4   1    4.80    1.30
  -7  -4   1    6.90    1.60
  -7   4  -1    9.50    2.10
   4   7  -1    9.60    2.10
  -7   4  -1    9.60    2.00
   7   4   1    6.40    1.50
   4   7  -1    7.90    1.80
  -4  -7  -1    7.90    1.90
   4   7   1    9.70    2.10
  -4   7  -1    8.00    1.90
   4  -7  -1    8.20    1.70
   7  -4   1    9.10    1.90
   7  -4   1    8.10    1.60
  -7   4   1    9.50    2.00
   4   7   1    6.20    1.60
   7   4  -1   10.50    2.20
  -7   4   1    6.40    1.60
  -4  -7   1    6.50    1.60
  -4   7  -1    9.80    2.00
   7   4  -1    6.60    1.50
  -7  -4  -1    5.50    1.40
  -7  -4  -1   13.80    2.70
   4  -7  -1   10.20    2.40
   4   7   1    6.80    1.70
  -4  -7   1    8.50    1.80
   4  -7  -1    8.60    2.00
   7   4  -1   16.20    2.90
  -7   4   1    6.70    1.40
  -4   7  -1    7.70    1.90
  -4  -7   1    7.50    1.80
  -7  -4  -1    8.10    1.80
   7   5   1  253.27    7.80
   7  -5  -1  250.07    8.10
  -7   5  -1  229.98    6.80
  -5   7   1  228.08    7.10
  -7  -5   1  214.38    7.10
   7  -5  -1  242.98    7.40
  -5  -7  -1  220.98    7.40
  -7  -5   1  222.58    7.40
  -7   5  -1  232.38    7.60
   5   7  -1  238.18    7.60
  -7  -5   1  233.58    7.60
  -5   7   1  217.88    7.60
  -7   5  -1  269.57    8.60
  -5   7   1  251.77    8.00
   7   5   1  263.97    8.20
  -5  -7  -1  266.87    8.20
  -5   7   1  229.68    8.30
  -5   7   1  226.28    6.60
  -5   7   1  229.58    8.20
   5   7  -1  267.87    8.20
   7   5   1  256.57    8.10
   7   5  -1  242.48    7.60
   5   7   1  248.88    7.90
  -7  -5  -1  219.18    7.40
  -5   7  -1  233.28    7.90
  -5   7  -1  230.98    7.30
  -7   5   1  239.98    6.40
   7  -5   1  245.28    7.50
   7   5  -1  248.28    7.60
  -7  -5  -1  249.88    8.00
  -5   7  -1  250.47    8.50
  -5  -7   1  235.98    7.60
  -5   7  -1  217.58    7.80
  -7   5   1  211.98    7.60
   7  -5   1  255.57    7.20
  -5   7  -1  238.78    8.40
  -7   5   1  223.38    7.20
  -7  -5  -1  236.58    7.80
  -5   7  -1  223.08    7.30
   7   5  -1  253.17    7.90
  -6   7   1    4.50    1.90
   6   7  -1    6.60    1.80
   7   6   1    4.40    1.40
  -7   6  -1    4.80    1.70
  -6  -7  -1    5.00    1.60
   6   7  -1    6.70    1.70
  -6   7   1    4.70    1.60
  -6   7   1    4.80    1.30
  -7  -6   1    3.80    1.30
  -7  -6   1    7.00    1.90
  -6   7   1    4.90    1.40
  -7   6  -1    2.90    1.10
  -6   7   1    4.80    1.50
   7   6   1    4.40    1.40
   7   6   1    6.90    2.10
  -6  -7  -1    5.70    1.70
  -7  -6   1    4.70    1.40
   6   7  -1    6.30    1.70
  -6  -7  -1    4.10    1.30
  -7   6  -1    4.60    1.40
  -6   7   1    4.40    1.70
  -6   7  -1    6.30    1.90
   7  -6   1    4.40    1.30
  -6   7  -1    6.20    1.90
   7   6  -1    4.20    1.40
  -7  -6  -1    4.90    1.50
  -6  -7   1    5.10    1.60
   6   7   1    5.00    1.50
   7   6  -1    5.60    1.60
  -7  -6  -1    4.80    1.60
  -6   7  -1    4.50    1.30
  -6   7  -1    5.10    1.70
   7  -6   1    6.10    1.80
  -6  -7   1    2.60    1.10
  -7   6   1    3.50    1.00
   7  -6   1    6.60    1.90
  -7  -6  -1    5.60    1.80
  -6  -7   1    3.50    1.20
   7   6  -1    6.70    1.90
   6   7   1    3.70    1.30
  -6   7  -1    3.40    1.40
  -7   6   1    4.10    1.40
  -6   7  -1    4.90    1.60
   6   7   1    5.50    1.60
  -7  -7  -1  104.89    5.40
   7   7  -1  103.09    5.70
  -7  -7  -1  101.59    5.50
  -7  -7   1  100.49    5.30
  -7   7   1  112.09    5.70
  -7   7  -1  119.39    6.30
  -7   7  -1  112.09    5.80
  -7   7   1  104.99    4.80
   7   7  -1  109.09    5.50
  -7  -7   1   91.89    5.10
  -7   7  -1  115.39    6.20
  -7  -7  -1  100.49    5.50
  -7   7  -1  115.69    5.40
   7   7   1  115.59    6.00
   7   7  -1  111.39    5.70
   7   7   1  116.89    5.70
  -7   7  -1  109.59    5.40
  -7   7  -1  109.99    5.90
  -7   7   1   98.69    5.40
   7   7   1  104.49    5.60
  -7   7   1  118.29    5.20
   0  -8   1    0.20    0.40
   8   0  -1    0.10    0.50
   0  -8  -1    0.00    0.50
   0  -8   1    0.20    0.50
  -8   0   1    0.10    0.40
   8   0  -1    0.30    0.50
   0   8  -1    0.00    0.40
   0   8   1    0.00    0.40
   0  -8  -1    0.10    0.40
  -8   0  -1   -0.10    0.30
   0   8  -1    0.10    0.40
   8   0   1    0.10    0.40
   0  -8   1    0.10    0.40
  -8   0   1    0.20    0.50
   8   0   1    0.70    0.60
   8   0  -1    0.30    0.40
  -8   0   1    0.00    0.50
   0   8   1    0.30    0.50
   0   8   1    0.00    0.40
  -8   0  -1    0.50    0.50
   0  -8  -1    0.10    0.40
   8   0   1    0.00    0.40
  -8   1  -1    6.90    1.60
  -1  -8  -1   10.60    2.10
  -1  -8  -1    8.00    1.80
  -1   8   1    7.90    1.80
   8  -1  -1    6.10    1.30
  -1  -8  -1    7.10    1.60
  -1   8   1    7.10    1.70
   1  -8   1    7.20    1.60
   8   1   1    8.90    2.00
   8  -1  -1    8.20    1.70
   8  -1  -1    9.80    2.00
   1   8  -1    7.00    1.70
   1   8  -1    5.50    1.40
   1   8  -1    5.10    1.40
   8   1   1    6.90    1.70
  -8  -1   1    7.80    1.90
  -8   1  -1    5.10    1.30
   8   1   1    7.10    1.50
   1  -8   1    9.90    2.20
  -8  -1   1    7.00    1.60
  -1   8   1    5.80    1.50
   1  -8   1    6.60    1.50
  -8  -1   1    6.60    1.60
   8  -1   1    8.20    1.90
   1   8   1    8.10    1.80
  -1   8  -1    7.00    1.60
  -1  -8   1    6.50    1.70
  -1  -8   1    6.40    1.50
  -1  -8   1    9.10    2.10
   1  -8  -1    9.30    1.90
  -8  -1  -1    6.20    1.50
   1  -8  -1    9.10    1.90
  -1   8  -1    6.30    1.60
   8   1  -1    8.90    2.00
  -8   1   1    8.00    1.60
   8   1  -1   10.80    2.10
   8  -1   1   10.60    2.10
   1   8   1    9.60    2.00
   1  -8  -1    5.60    1.40
   8   1  -1    9.80    2.00
  -1   8  -1   10.20    2.20
  -8  -1  -1    7.00    1.70
  -8  -1  -1    4.60    1.20
   8  -1   1    6.30    1.40
   1   8   1    7.30    1.70
  -8   1   1    7.30    1.70
  -8   1   1    7.60    1.70
   2   8  -1 1773.92   20.50
   2  -8   1 1645.04   19.10
  -8   2  -1 1716.43   19.40
  -2   8   1 1780.52   21.40
  -8  -2   1 1623.94   19.10
  -8  -2   1 1715.93   20.70
   2   8  -1 1753.92   20.10
  -8   2  -1 1736.53   20.30
   2  -8   1 1665.13   21.10
  -8   2  -1 1683.63   18.20
  -2   8   1 1657.83   19.50
   8   2   1 1692.93   19.20
   8  -2  -1 1762.22   16.90
  -2  -8  -1 1664.73   19.40
  -8   2   1 1653.83   19.90
   2   8   1 1701.83   19.60
  -2   8  -1 1741.03   20.60
   8   2  -1 1734.23   19.90
   8   2  -1 1702.23   18.90
  -8  -2  -1 1690.53   20.30
  -2   8  -1 1714.33   20.90
   2  -8  -1 1671.53   17.90
   2   8   1 1690.43   20.00
  -2   8  -1 1695.13   19.10
   2  -8  -1 1769.42   20.30
  -8   2   1 1686.23   18.80
  -8  -3   1   51.99    3.50
   8   3   1   62.39    3.90
   3  -8   1   51.59    4.00
  -8   3  -1   51.19    3.20
  -3   8   1   49.10    3.80
  -8   3  -1   52.99    3.80
  -3   8   1   46.40    3.10
  -3   8   1   47.50    3.40
   3   8  -1   47.40    3.40
   8   3   1   49.40    3.50
  -3  -8  -1   48.40    3.50
  -8   3  -1   54.09    3.60
   3  -8   1   58.39    4.00
   3  -8   1   57.19    3.80
  -8  -3   1   45.90    3.30
  -3  -8  -1   49.60    3.60
   8  -3  -1   55.09    3.40
   3   8  -1   44.50    3.40
  -8  -3   1   48.70    3.50
   8  -3  -1   53.09    3.00
   8  -3  -1   51.29    3.60
   3   8  -1   56.09    3.70
  -3  -8  -1   56.59    3.80
   8   3   1   49.90    3.50
   8   3  -1   56.79    3.60
   8   3  -1   54.29    3.50
  -3   8  -1   47.10    3.70
   3   8   1   53.59    3.70
   3   8   1   49.80    3.60
  -8   3   1   50.19    3.00
  -8   3   1   49.00    3.60
  -3  -8   1   55.59    3.80
  -3   8  -1   50.49    3.40
   8  -3   1   52.39    3.30
  -3   8  -1   49.00    3.60
   3  -8  -1   52.09    3.30
  -3  -8   1   49.99    3.50
   3  -8  -1   51.59    3.70
  -8  -3  -1   43.70    3.40
   8   3  -1   53.59    3.60
   8  -3   1   49.30    3.10
   8  -3   1   49.10    3.50
  -3  -8   1   49.20    3.60
  -8   3   1   50.49    3.40
  -8  -3  -1   44.40    3.30
  -8  -3  -1   53.09    3.70
   4  -8   1    9.90    2.00
  -4   8   1   10.00    2.10
  -8  -4   1    8.30    1.80
  -8  -4   1    8.80    2.00
   4   8  -1    8.40    1.80
   8  -4  -1   12.10    1.90
  -4   8   1   11.40    2.30
  -4  -8  -1    8.30    1.70
  -8   4  -1    8.30    1.80
   8   4   1   13.20    2.50
   4   8  -1    8.30    1.70
  -8   4  -1    9.90    2.20
  -4  -8  -1    7.80    1.90
  -8  -4   1   11.70    2.20
  -4   8   1   12.40    2.10
   4  -8   1   13.60    2.80
   4  -8   1    7.60    1.70
  -8   4  -1   10.60    1.90
  -4  -8  -1    9.20    2.00
   8   4   1   11.30    2.30
   8  -4  -1   11.40    2.20
   8   4   1   13.50    2.40
   8  -4   1   11.60    2.80
   4   8   1    8.90    2.00
  -4   8  -1    9.90    2.00
  -8   4   1    8.20    1.50
  -4   8  -1   11.20    2.60
   8   4  -1   12.40    2.40
  -4   8  -1   10.40    2.00
   4  -8  -1   12.60    2.30
   8   4  -1   12.70    2.40
   4  -8  -1   12.40    2.50
  -4  -8   1   10.20    2.20
  -4  -8   1    7.50    1.70
  -4  -8   1    8.70    1.90
   8  -4   1   12.90    2.20
  -8  -4  -1   11.30    2.40
  -8  -4  -1    7.90    1.60
   8   4  -1   13.50    2.40
   8  -4   1   10.00    1.90
   4   8   1    8.00    1.60
   4   8   1    8.10    1.70
  -8   4   1    8.40    1.60
  -8   4   1   11.10    2.30
  -8  -4  -1   10.90    2.20
   5   8  -1  264.07    8.30
   8   5   1  314.17    9.60
  -8   5  -1  262.47    7.50
   5   8  -1  302.67    9.00
  -5  -8  -1  295.47    9.30
  -5   8   1  291.67    9.50
  -8   5  -1  300.87    9.40
  -5   8   1  264.27    8.60
   8  -5  -1  277.87    8.70
   8   5   1  305.27    9.00
  -5   8   1  292.07    7.80
  -8  -5   1  267.17    9.40
   8  -5  -1  284.27    8.40
   5   8  -1  282.47    8.90
   8   5   1  277.37    8.60
  -8  -5   1  296.57    9.00
  -5  -8   1  267.07    8.40
   8   5  -1  296.37    8.70
   5   8   1  296.07    9.10
  -8  -5  -1  259.17    8.30
   5  -8  -1  289.87    9.80
   8  -5   1  278.67    8.40
  -8  -5  -1  261.67    8.50
   5   8   1  289.97    8.90
   5   8   1  288.47    8.90
   8  -5   1  284.57    7.80
  -8   5   1  258.97    8.00
   5  -8  -1  292.47    8.30
  -8  -5  -1  266.07    8.60
  -5   8  -1  258.67    7.80
   5  -8  -1  268.57    8.60
  -5   8  -1  271.47    8.90
  -5  -8   1  292.37   10.60
   8   5  -1  312.17    9.10
  -5  -8   1  305.87    9.20
  -5   8  -1  284.47    9.40
  -8   5   1  293.57    7.40
   8   5  -1  259.97    8.40
   8  -6  -1    9.80    2.20
  -8   6  -1   10.90    2.30
   6   8  -1   12.10    2.40
  -6   8   1   13.00    2.80
  -6  -8  -1   10.80    2.50
  -6  -8  -1   10.30    2.40
  -8  -6   1    9.70    2.30
  -8   6  -1   11.90    2.30
  -6   8   1   10.70    2.30
   8  -6  -1   10.30    1.80
   6   8  -1   10.90    2.40
   6   8  -1    6.50    1.90
  -8  -6   1    6.60    1.70
  -6   8   1   10.80    2.40
  -8   6  -1   10.10    2.30
   8   6   1   12.50    2.50
  -6   8   1    9.10    2.10
   8   6   1   11.90    3.10
  -8  -6   1   11.30    2.50
  -6   8   1    9.70    1.80
   8   6   1    9.30    2.20
  -6   8   1    9.80    2.20
   8   6  -1   19.70    3.50
   8  -6   1   13.70    2.30
  -8   6   1   12.80    2.20
  -6   8  -1   10.20    2.20
  -8  -6  -1    9.00    2.00
   6   8   1   11.60    2.40
   8  -6   1   13.20    2.70
  -6   8  -1    7.10    1.80
  -6   8  -1    8.80    2.30
  -8  -6  -1   10.60    2.40
  -6  -8   1   11.70    2.40
   8   6  -1   13.80    2.60
   8   6  -1   14.10    2.50
  -6   8  -1    9.80    2.30
  -8   6   1   10.70    2.20
   6   8   1    7.70    1.90
   6   8   1   10.70    2.30
  -8   6   1   10.30    2.30
  -8  -6  -1   12.50    2.60
  -6  -8   1    9.00    2.10
  -6  -8   1   10.60    2.30
  -6   8  -1    8.00    1.80
  -6   8  -1   12.10    2.70
  -7   8   1  522.95   12.70
  -8  -7   1  482.55   12.00
   7   8  -1  562.44   13.20
  -8  -7   1  518.25   12.90
  -8   7  -1  488.05   12.50
  -8   7  -1  547.85   13.70
  -8  -7   1  551.64   12.80
   8   7   1  546.25   12.70
   7   8  -1  554.54   12.80
  -7   8   1  486.75   12.60
  -8   7  -1  533.55   11.70
  -7  -8  -1  525.05   12.60
  -7   8   1  532.35   11.40
   7   8  -1  532.05   12.70
  -7   8   1  539.65   13.80
   8   7   1  548.65   13.00
  -7   8   1  482.75   13.20
  -7   8   1  521.85   11.50
  -8  -7  -1  472.55   12.20
  -8   7   1  531.05   12.40
  -7   8  -1  518.35   13.60
  -7  -8   1  510.05   12.30
   7   8   1  534.55   12.70
   8   7  -1  556.84   12.80
  -8   7   1  490.15   12.00
  -8  -7  -1  528.85   12.60
  -7  -8   1  546.75   13.20
  -8  -7  -1  490.15   12.30
  -7   8  -1  491.15   11.60
  -8   7   1  489.25   10.50
  -7  -8   1  486.25   12.00
   7   8   1  542.85   13.10
  -7   8  -1  549.74   13.30
   8   7  -1  558.24   12.90
   8   7  -1  524.15   12.60
  -8   8   1    2.80    1.20
  -8   8   1    3.00    1.20
   8   8   1    2.50    1.30
  -8   8   1    2.10    1.30
   8   8  -1    2.60    1.30
  -8   8  -1    2.30    1.30
   8   8  -1    2.30    1.20
  -8   8  -1    1.40    1.00
   8   8   1    3.30    1.60
  -8   8  -1    2.40    1.20
  -8  -8  -1    2.40    1.30
  -8   8  -1    3.40    1.60
  -8  -8  -1    4.10    1.80
  -8  -8   1    3.30    1.50
  -8  -8  -1    2.40    1.20
  -8   8  -1    2.50    1.30
  -8   8   1    3.70    1.60
   8   8  -1    5.20    2.10
  -8  -8   1    2.80    1.30
  -8   8  -1    3.00    1.40
  -8  -8   1    2.10    1.10
   8   8   1    3.60    1.60
   0  -9   1  102.29    5.20
   9   0   1  118.69    5.30
  -9   0  -1  105.39    5.10
   0  -9  -1  106.19    5.10
   9   0   1  112.39    5.00
   0  -9   1  103.79    5.10
   0  -9  -1  102.69    5.30
   0   9   1  106.29    5.40
  -9   0   1  106.09    4.80
   9   0  -1  121.59    5.30
   0   9  -1  105.99    5.40
   9   0   1  119.49    5.50
  -9   0   1  107.19    5.00
   0  -9  -1   98.19    4.80
  -9   0  -1  112.69    5.70
   0   9   1  109.99    5.50
   0   9   1  103.49    5.00
   0  -9   1  108.79    5.10
   0   9  -1  110.29    5.30
   9   0  -1  114.19    4.80
  -9   0  -1  109.29    5.30
   9   0  -1  123.39    5.60
  -9   0   1  105.29    5.30
   1  -9   1    4.80    1.40
  -1   9   1    4.10    1.40
  -1  -9  -1    5.40    1.60
  -1  -9  -1    6.10    1.60
   1  -9   1    5.10    1.60
   9  -1  -1    4.20    1.20
   1  -9   1    3.30    1.10
  -9  -1   1    7.60    2.20
  -9  -1   1    4.60    1.40
  -9  -1   1    5.10    1.50
   9   1   1    7.40    1.90
   1   9  -1    3.70    1.30
   1   9  -1    5.60    1.70
   9  -1  -1    6.10    1.50
   9   1   1    4.10    1.30
  -1  -9  -1    6.80    2.00
   9  -1  -1    6.80    1.80
  -9   1  -1    4.50    1.40
  -1   9   1    6.90    2.10
  -9   1  -1    3.60    1.20
  -1   9   1    4.00    1.30
   9   1   1    6.00    1.80
   1   9  -1    4.70    1.50
   9   1  -1    6.80    1.80
   9  -1   1    4.80    1.50
   9   1  -1    5.60    1.60
   9  -1   1    5.60    1.50
  -9   1   1    2.80    1.00
  -9   1   1    5.20    1.70
  -1  -9   1    3.80    1.30
   1  -9  -1    4.20    1.30
  -9  -1  -1    4.80    1.70
  -9   1   1    4.40    1.30
   1   9   1    5.90    1.70
  -9  -1  -1    3.10    1.20
   1  -9  -1    4.00    1.30
  -1   9  -1    4.80    1.40
  -1  -9   1    4.40    1.40
  -1   9  -1    5.80    1.70
   1  -9  -1    6.60    2.10
   1   9   1    7.60    2.20
   9  -1   1    5.10    1.40
   9   1  -1    5.80    1.50
  -1  -9   1    2.40    1.00
  -9  -1  -1    4.40    1.40
  -1   9  -1    4.70    1.40
   1   9   1    6.40    1.80
   2   9  -1  198.18    7.30
   9   2   1  187.38    7.10
   2   9  -1  180.58    6.80
  -2   9   1  180.18    6.80
  -2   9   1  179.18    7.20
  -9  -2   1  158.88    6.30
   2  -9   1  165.98    7.00
  -9  -2   1  178.18    7.10
   9   2   1  175.18    6.50
   9  -2  -1  183.98    6.90
  -2   9   1  178.58    6.40
  -2  -9  -1  176.18    6.90
  -9   2  -1  158.48    6.30
   2  -9   1  197.38    7.40
   2  -9   1  190.68    6.90
  -2  -9  -1  163.98    6.50
   9  -2  -1  176.28    5.70
   9  -2  -1  195.48    6.60
  -9   2  -1  163.58    6.10
   9   2   1  179.38    6.60
  -2  -9  -1  188.58    7.00
   9  -2   1  173.58    6.40
  -2  -9   1  147.49    7.20
   9  -2   1  171.08    6.70
  -2  -9   1  176.78    6.80
   2   9   1  170.88    6.70
  -2   9  -1  162.68    6.80
  -9  -2  -1  169.08    6.70
  -9  -2  -1  169.28    7.00
   9   2  -1  191.98    6.70
  -9   2   1  179.58    6.50
   2   9   1  189.48    7.20
  -9  -2  -1  182.88    7.00
  -2   9  -1  182.18    7.00
   9   2  -1  181.78    6.90
  -9   2   1  174.38    5.90
   2  -9  -1  174.18    6.80
   9  -2   1  189.98    6.30
   2   9   1  155.88    7.10
   9   2  -1  188.28    6.50
   2  -9  -1  163.98    7.00
   2  -9  -1  156.78    5.90
  -2  -9   1  177.88    6.80
  -2   9  -1  166.58    6.40
  -9   2   1  176.18    6.90
  -3   9   1  324.87    8.70
  -9  -3   1  346.57    9.80
   9   3   1  348.67    9.40
  -9   3  -1  318.27    9.60
   9  -3  -1  354.76    9.70
   3   9  -1  284.37    8.70
  -9   3  -1  327.17    8.60
  -3  -9  -1  291.47    8.80
   9  -3  -1  317.57    8.50
  -3  -9  -1  324.77    9.50
   9   3   1  339.87    9.60
  -3  -9  -1  302.17    9.20
  -3   9   1  330.17    9.50
  -9  -3   1  311.17    9.00
  -9  -3   1  329.47    9.20
   3   9  -1  324.87    9.40
   3  -9   1  289.47    9.70
   9   3   1  293.87    8.70
   3  -9   1  315.47    9.00
   3  -9   1  308.87    9.50
  -3   9   1  322.07   10.00
   9  -3   1  342.87    8.50
   9  -3   1  298.77    8.50
  -3   9  -1  338.67   10.10
  -3  -9   1  292.97    8.90
  -9  -3  -1  295.97    9.20
  -9   3   1  310.17    9.40
   3  -9  -1  297.27    9.10
  -3  -9   1  285.07    8.90
   9  -3   1  329.27    9.40
  -9  -3  -1  289.37    8.90
  -3   9  -1  304.97    8.70
   3   9   1  309.67    9.20
   3   9   1  334.67    9.60
  -3   9  -1  296.27    9.10
   3  -9  -1  300.57    8.30
  -9   3   1  299.37    8.50
  -9  -3  -1  339.37    9.50
  -9   3   1  324.47    8.10
   9   3  -1  325.47    8.90
   4  -9   1   80.09    5.30
  -4  -9  -1   86.09    4.90
   9  -4  -1   80.49    4.00
  -9   4  -1   83.29    4.40
  -4   9   1   86.19    5.40
  -4   9   1   81.39    4.90
   9   4   1   84.59    4.80
   9  -4  -1   90.09    5.10
   4   9  -1   72.19    4.60
   4   9  -1   89.29    5.00
  -9  -4   1   77.29    4.50
  -4   9   1   85.89    4.50
  -4  -9  -1   87.69    5.10
  -4  -9  -1   84.99    5.00
  -9  -4   1   80.69    4.80
   4  -9   1   85.59    4.90
   9  -4  -1   90.99    4.70
  -9   4  -1   84.29    4.70
   4   9  -1   88.99    5.00
  -9   4  -1   93.19    5.30
   9   4   1   94.49    5.20
   9   4   1   81.89    4.90
   4  -9   1   94.59    5.50
  -9  -4   1   77.99    4.90
   9   4  -1   83.69    4.70
   4  -9  -1   88.89    4.70
  -9   4   1   79.09    4.50
   9   4  -1   92.09    5.00
  -9  -4  -1   79.89    4.80
  -4  -9   1   83.19    4.80
  -9   4   1   90.99    5.30
  -9   4   1   77.79    4.00
   9  -4   1   83.29    4.60
   4   9   1   85.49    5.00
  -4  -9   1   81.09    4.90
  -4  -9   1   94.99    5.30
   9   4  -1   90.29    5.10
   4  -9  -1   82.39    5.00
   9  -4   1   82.99    4.30
  -4   9  -1   80.69    4.90
  -9  -4  -1   77.49    4.80
  -4   9  -1   85.09    5.20
  -4   9  -1   75.59    4.50
   4   9   1   92.69    5.20
   4   9   1   80.49    4.90
  -9  -4  -1   79.09    4.70
   9  -4   1   82.99    4.90
   9   5   1  661.33   13.80
  -9  -5   1  672.93   14.20
  -9   5  -1  667.03   14.50
   9  -5  -1  659.63   14.10
  -5   9   1  626.34   12.20
  -9  -5   1  651.73   13.50
  -5  -9  -1  638.94   13.70
  -5   9   1  680.13   15.30
   9  -5  -1  707.93   13.50
   9   5   1  617.44   13.40
   5   9  -1  724.33   14.40
  -5   9   1  671.63   14.20
   9  -5  -1  678.23   11.50
  -9   5  -1  676.93   13.90
   5   9  -1  682.83   14.40
  -5  -9  -1  649.04   13.80
   5  -9   1  696.43   14.80
   5  -9   1  629.94   15.00
   5  -9   1  690.73   14.00
  -5  -9  -1  673.93   14.30
   9   5  -1  674.43   13.50
   5   9   1  679.53   14.10
   5  -9  -1  658.83   12.90
   5   9   1  663.43   14.30
   5  -9  -1  657.23   14.20
  -5  -9   1  718.03   14.90
  -5   9  -1  619.64   14.00
  -9  -5  -1  671.13   14.20
   9  -5   1  684.93   12.40
  -9  -5  -1  642.24   14.20
  -9   5   1  708.23   15.00
   9   5  -1  658.73   13.70
  -5  -9   1  667.33   14.10
  -9   5   1  630.54   11.40
  -9   5   1  662.93   13.20
  -5   9  -1  677.73   15.10
  -9  -5  -1  661.93   13.80
  -6   9   1   96.19    5.20
   6   9  -1   94.69    5.50
  -6   9   1   88.19    4.70
  -6   9   1  100.29    6.10
   9  -6  -1  100.69    4.80
  -9   6  -1   94.89    5.50
  -6   9   1   78.09    5.10
  -6  -9  -1   88.39    5.40
  -6  -9  -1   89.69    5.40
   9  -6  -1  103.09    5.40
   9   6   1   94.79    5.40
   9   6   1   99.79    5.60
  -9   6  -1   89.39    5.60
   9  -6  -1  104.79    5.90
   6   9  -1   93.39    5.40
   9   6   1  105.09    5.90
   6   9  -1  100.19    5.50
  -9  -6   1   86.59    5.10
  -6   9   1   84.69    5.20
  -9   6  -1   92.99    4.80
  -9  -6   1   76.99    5.00
  -6  -9   1   92.59    5.40
   9   6  -1   96.69    5.40
   9   6  -1  101.29    5.50
  -9   6   1   90.09    5.60
  -9   6   1   93.79    4.60
  -9  -6  -1   89.99    5.30
  -6   9  -1   89.79    5.70
  -9   6   1   94.69    5.30
   9   6  -1  105.69    5.80
  -9  -6  -1   95.89    5.70
   9  -6   1   98.99    5.00
  -6   9  -1   90.79    5.00
  -6   9  -1   90.49    5.50
   6   9   1   89.59    5.30
  -9  -6  -1   89.89    5.40
  -6   9  -1   96.39    6.00
  -6  -9   1   81.79    5.20
  -6   9  -1   93.19    5.30
   6   9   1   87.69    5.30
  -6   9  -1   86.29    5.60
   9  -6   1   98.69    5.40
   9  -7  -1    1.20    1.10
  -7  -9  -1    0.60    0.70
   7   9  -1    0.10    0.70
  -9  -7   1    0.40    0.80
  -9  -7   1    0.30    0.70
  -7   9   1    0.70    1.00
   9   7   1    0.80    0.90
  -7   9   1    0.90    0.80
   7   9  -1    0.10    0.70
   9  -7  -1    0.50    0.70
  -9  -7   1    0.30    0.70
  -9   7  -1    1.30    0.90
  -7   9   1    0.70    0.90
  -7  -9  -1    1.00    1.10
   9  -7  -1    0.90    1.00
  -7   9   1    1.10    1.10
   7   9  -1    0.10    0.70
   9   7   1    0.50    0.80
   9   7   1    0.60    0.90
  -7   9   1    0.80    1.00
  -7  -9  -1    0.90    0.90
  -9   7  -1    0.60    0.80
  -9   7  -1    0.10    0.70
  -7   9   1    0.60    0.80
   9  -7   1    0.40    0.80
  -7   9  -1    1.20    1.20
   7   9   1    0.70    0.90
  -7   9  -1    0.20    0.70
  -7  -9   1    0.50    0.80
   7   9   1    0.20    0.60
   9   7  -1    0.80    0.90
  -9  -7  -1    0.50    0.80
  -7   9  -1    0.10    0.70
  -9   7   1    0.40    0.80
  -7   9  -1    1.20    1.10
  -7  -9   1    0.90    0.90
   9  -7   1    0.40    0.80
  -9   7   1    0.60    0.70
  -9  -7  -1    0.40    0.80
  -7  -9   1    0.50    0.70
  -7   9  -1    0.90    1.00
  -9   7   1    0.40    0.80
  -7   9  -1    0.20    0.70
   9   7  -1    0.30    0.70
   7   9   1    0.50    0.80
   9   7  -1   -0.10    0.60
  -9  -7  -1    0.30    0.60
   9  -7   1    0.30    0.80
  -8   9   1  476.85   13.90
  -8   9   1  417.56   12.00
  -8   9   1  437.76   11.10
  -8  -9  -1  412.06   11.90
  -8  -9  -1  418.46   12.00
  -9   8  -1  433.46   12.10
  -9   8  -1  444.96   13.20
  -8   9   1  387.06   11.80
   8   9  -1  415.36   12.00
  -9   8  -1  416.06   11.00
  -9  -8   1  413.36   12.30
   9   8   1  455.05   12.70
  -9   8  -1  422.06   12.30
   8   9  -1  450.05   12.40
  -9   8  -1  405.96   11.00
  -9   8  -1  441.16   13.30
   9   8   1  439.36   12.30
   9   8  -1  465.35   12.80
   8   9   1  448.56   12.70
  -8   9  -1  421.76   12.20
  -8   9  -1  441.46   13.30
  -9   8   1  459.55   11.10
  -9  -8  -1  429.46   12.30
  -8  -9   1  393.66   11.60
  -8  -9   1  424.06   12.00
  -8  -9   1  383.16   11.80
   9   8  -1  431.26   12.00
  -8   9  -1  423.36   11.40
  -9   8   1  411.86   12.00
   8   9   1  424.96   12.00
  -8   9  -1  430.16   13.00
  -8   9  -1  405.56   12.40
  -9   8   1  416.36   11.80
  -9  -8  -1  409.26   11.70
  -9   9  -1    2.50    1.60
  -9  -9  -1    2.20    1.50
   9   9  -1    1.60    1.30
  -9  -9  -1    0.90    1.00
  -9  -9   1    1.60    1.10
  -9   9   1    2.00    1.30
  -9   9   1    2.50    1.30
   9   9   1    1.80    1.30
  -9  -9  -1    1.70    1.20
  -9   9  -1    2.20    1.60
   9   9  -1    1.30    1.10
  -9   9  -1    1.20    1.10
  -9  -9   1    1.70    1.10
   9   9   1    1.30    1.10
   9   9   1    1.20    1.10
  -9   9  -1    2.10    1.30
  -9  -9   1    1.90    1.20
  -9   9  -1    1.20    1.10
  -9   9   1    1.60    1.20
  -9   9   1    2.00    1.10
   9   9  -1    3.40    1.60
  -9   9  -1    1.90    1.20
   0  10  -1    0.30    0.60
   0 -10  -1   -0.10    0.50
   0  10   1   -0.10    0.50
 -10   0   1    0.10    0.50
   0 -10  -1    0.00    0.50
   0  10  -1    0.10    0.60
   0 -10   1   -0.20    0.50
  10   0  -1   -0.10    0.40
   0  10   1    0.60    0.70
  10   0   1    0.10    0.50
   0 -10   1    0.20    0.70
   0 -10  -1    0.20    0.60
 -10   0   1    0.20    0.60
  10   0  -1    0.10    0.60
  10   0  -1    0.10    0.50
 -10   0  -1    0.10    0.50
   0  10  -1    0.00    0.50
  10   0   1    0.30    0.60
 -10   0  -1    0.10    0.50
   0  10   1    0.20    0.70
 -10   0  -1    0.20    0.60
  10   0   1    0.20    0.50
 -10   0   1    0.00    0.50
   0 -10   1    0.30    0.70
  10  -1  -1  216.88    7.40
  -1 -10  -1  196.38    7.40
  -1 -10  -1  186.28    7.40
 -10   1  -1  202.28    8.00
  10   1   1  223.28    7.50
  10  -1  -1  211.58    6.70
  10   1   1  204.78    7.70
   1 -10   1  177.58    6.80
 -10  -1   1  209.78    8.00
  10  -1  -1  202.68    7.50
   1 -10   1  178.98    7.40
 -10  -1   1  207.78    7.40
 -10  -1   1  176.58    6.90
  -1 -10  -1  192.58    7.20
   1  10  -1  193.98    7.50
  -1  10   1  206.18    7.60
   1  10  -1  208.78    7.70
  -1  10   1  202.98    7.20
 -10   1  -1  193.48    7.30
  10   1   1  204.78    7.30
 -10   1  -1  200.98    7.20
   1 -10   1  213.28    7.80
 -10  -1  -1  187.28    7.70
 -10   1   1  219.78    7.30
 -10   1   1  197.68    7.20
 -10  -1  -1  175.38    7.00
   1 -10  -1  190.98    7.70
   1  10   1  184.08    7.20
  10  -1   1  208.08    7.00
  10   1  -1  207.48    7.20
  10  -1   1  190.08    7.50
   1 -10  -1  190.18    7.20
  -1  10  -1  188.38    7.50
  10  -1   1  210.08    7.40
   1  10   1  205.48    7.90
 -10   1   1  215.68    8.00
  -1 -10   1  194.48    7.40
  -1  10  -1  191.98    7.20
  10   1  -1  215.98    7.10
  10   1  -1  206.58    7.60
   1 -10  -1  189.48    6.90
 -10  -1  -1  202.38    7.40
  -1  10  -1  186.78    7.30
  -1 -10   1  181.58    7.30
  -2 -10  -1   35.30    3.20
   2 -10   1   35.20    3.50
  -2 -10  -1   32.90    3.10
   2 -10   1   31.00    3.00
   2  10  -1   34.40    3.20
  10  -2  -1   33.30    3.20
  -2  10   1   33.20    3.20
 -10  -2   1   33.20    3.10
  -2  10   1   36.70    3.20
  10  -2  -1   34.20    3.00
  10  -2  -1   33.30    2.70
  -2 -10  -1   31.90    3.20
  -2  10   1   37.40    3.50
  10   2   1   36.80    3.30
   2  10  -1   32.50    3.20
  10   2   1   31.50    3.00
 -10  -2   1   33.10    3.30
 -10  -2   1   32.40    3.10
   2 -10   1   33.90    3.30
  10   2   1   35.70    3.30
 -10   2  -1   29.40    2.90
 -10   2  -1   36.80    3.10
  -2 -10   1   32.70    3.20
  10  -2   1   40.40    3.50
   2 -10  -1   33.50    3.00
   2  10   1   31.80    3.20
 -10  -2  -1   34.10    3.40
  10   2  -1   36.90    3.30
  -2  10  -1   33.70    3.20
 -10  -2  -1   32.60    3.20
  10   2  -1   37.80    3.20
 -10   2   1   30.90    3.10
  -2 -10   1   31.20    3.10
  10  -2   1   32.40    3.00
 -10   2   1   34.60    3.00
  10   2  -1   38.00    3.20
   2  10   1   34.80    3.30
   2 -10  -1   35.00    3.50
  -2  10  -1   28.00    3.10
  -2 -10   1   33.60    3.10
 -10   2   1   34.40    3.10
 -10  -2  -1   32.40    3.20
   2  10   1   33.50    3.30
   2 -10  -1   35.30    3.30
  10  -2   1   35.40    3.00
  -2  10  -1   29.30    3.10
  10  -3  -1    6.70    1.90
 -10  -3   1    8.40    2.10
  10   3   1    4.60    1.50
  -3  10   1    8.00    2.30
  -3  10   1    5.00    1.50
 -10  -3   1    5.30    1.60
 -10   3  -1    5.50    1.50
   3 -10   1    4.30    1.50
   3 -10   1    7.50    1.80
   3 -10   1    4.70    1.70
  -3  10   1    3.60    1.30
  10  -3  -1    5.30    1.30
  -3 -10  -1    9.30    2.20
 -10   3  -1    5.80    1.60
  10   3   1    4.50    1.50
  -3 -10  -1    6.50    1.90
  -3 -10  -1    5.30    1.60
  10   3   1    8.50    2.30
 -10  -3   1    7.20    2.00
   3  10  -1    6.80    1.90
   3  10  -1    7.40    2.00
  10  -3  -1    6.20    1.70
   3  10  -1    4.00    1.40
 -10  -3  -1    3.70    1.40
  -3  10  -1    7.40    2.10
   3 -10  -1    5.30    1.90
 -10  -3  -1    9.40    2.60
   3  10   1    4.60    1.50
  10   3  -1    4.80    1.50
  -3  10  -1    5.10    1.60
   3  10   1    8.20    2.30
  -3 -10   1    5.20    1.60
  10   3  -1    5.60    1.80
 -10   3   1    5.90    1.70
   3  10   1    5.90    1.80
  -3  10  -1    5.80    1.80
 -10   3   1    5.90    1.70
   3 -10  -1    5.50    1.60
  10  -3   1    6.00    1.80
 -10   3   1    5.20    1.50
   3 -10  -1    4.40    1.30
  10   3  -1    6.90    1.90
  10  -3   1    4.90    1.40
  -3 -10   1    6.80    1.80
  10  -3   1    5.30    1.40
 -10  -3  -1    4.70    1.50
   4 -10   1   41.50    3.90
 -10  -4   1   50.29    4.00
   4  10  -1   40.60    3.60
  10   4   1   43.10    3.80
  10   4   1   43.80    3.70
  -4 -10  -1   41.30    3.70
   4  10  -1   51.79    4.00
 -10   4  -1   42.20    3.80
 -10   4  -1   43.00    3.40
   4  10  -1   45.90    3.80
  10  -4  -1   47.60    3.60
  -4  10   1   42.20    3.90
  -4 -10  -1   45.90    3.90
  10  -4  -1   38.50    3.50
  10   4   1   46.80    3.80
 -10  -4   1   42.40    3.60
  -4  10   1   43.00    3.70
   4 -10   1   40.60    3.90
  10  -4  -1   46.00    3.20
  -4  10   1   50.09    3.70
 -10  -4   1   44.00    3.80
 -10   4  -1   48.80    3.90
  -4 -10  -1   45.00    3.80
   4 -10   1   42.40    4.10
  -4 -10   1   36.10    3.50
   4 -10  -1   44.90    3.60
  -4  10  -1   44.50    4.00
  10  -4   1   45.00    3.60
  10   4  -1   49.40    3.90
 -10   4   1   43.70    3.60
 -10  -4  -1   48.00    4.00
   4 -10  -1   47.10    4.30
 -10   4   1   46.10    4.00
  10  -4   1   49.00    3.90
  -4  10  -1   46.00    3.70
 -10   4   1   45.90    3.30
  10  -4   1   47.30    3.40
  10   4  -1   43.40    3.60
 -10  -4  -1   44.00    3.90
  -4  10  -1   37.80    3.60
   4 -10  -1   48.90    4.10
 -10  -4  -1   42.10    3.70
   4  10   1   51.79    4.10
  -4 -10   1   48.80    4.00
  10   4  -1   39.50    3.40
   4  10   1   47.80    4.00
  -4 -10   1   43.00    3.70
   5 -10   1   52.59    4.40
 -10   5  -1   47.40    3.60
  -5 -10  -1   50.39    4.10
 -10   5  -1   44.30    3.80
 -10  -5   1   42.90    3.70
 -10  -5   1   44.00    3.80
 -10  -5   1   49.30    4.10
  -5  10   1   53.59    4.50
  -5  10   1   46.40    3.60
  10   5   1   50.79    4.00
  10   5   1   53.19    4.10
  -5  10   1   48.30    4.00
  -5 -10  -1   42.00    3.90
  10  -5  -1   56.69    4.10
  -5 -10  -1   50.89    4.20
  10  -5  -1   62.09    4.60
  10  -5  -1   54.09    3.50
   5  10  -1   48.30    4.00
  10   5   1   57.89    4.40
 -10   5  -1   58.79    4.60
   5 -10   1   46.50    4.30
   5 -10   1   46.00    3.90
   5  10  -1   54.59    4.40
  10  -5   1   54.39    3.70
   5  10   1   52.09    4.20
  -5 -10   1   54.69    4.30
 -10   5   1   48.40    3.90
 -10   5   1   53.49    3.60
   5 -10  -1   50.79    4.30
   5  10   1   49.90    4.10
  -5  10  -1   39.70    4.20
   5 -10  -1   49.00    3.90
 -10  -5  -1   41.50    3.80
 -10  -5  -1   48.90    4.20
  10   5  -1   57.69    4.40
  10  -5   1   53.89    4.20
  -5  10  -1   46.60    3.70
  -5 -10   1   43.20    3.80
  10  -5   1   48.30    3.90
  10   5  -1   53.49    4.10
  10   5  -1   51.29    4.10
  -5  10  -1   50.39    4.40
   5  10   1   51.09    4.10
 -10  -5  -1   54.39    4.20
 -10   5   1   49.20    4.20
  -5 -10   1   54.19    4.30
 -10  -6   1  230.18    8.70
 -10  -6   1  223.28    8.50
  -6  10   1  231.28    9.80
   6  10  -1  259.67    9.10
  10   6   1  228.78    8.70
   6  10  -1  254.77    9.30
  10   6   1  212.08    8.50
  10   6   1  255.87    9.50
  10  -6  -1  215.88    8.00
  -6 -10  -1  214.28    8.60
  -6  10   1  235.48    8.90
   6  10  -1  246.78    9.00
  10  -6  -1  238.08    7.40
 -10   6  -1  202.78    7.40
  -6 -10  -1  236.38    8.90
 -10   6  -1  226.28    8.70
  -6  10   1  227.08    7.70
 -10   6  -1  227.98    9.20
  10  -6  -1  255.27    9.40
 -10  -6   1  221.68    8.70
   6  10   1  216.38    8.70
   6  10   1  263.27    9.80
  -6 -10   1  220.08    8.50
  -6 -10   1  239.38    8.90
  10  -6   1  242.18    7.80
 -10  -6  -1  219.58    8.70
   6 -10  -1  225.88    8.00
 -10   6   1  212.68    8.80
  -6  10  -1  269.97   10.20
  10   6  -1  242.88    8.80
  -6  10  -1  235.78    8.90
  -6  10  -1  202.58    8.70
 -10   6   1  213.08    7.10
  10   6  -1  251.37    9.20
 -10   6   1  236.68    8.70
  10  -6   1  227.38    8.70
 -10  -6  -1  208.68    8.30
  -6 -10   1  210.98    8.60
  -6  10  -1  243.08    9.70
   6 -10  -1  236.38    9.10
 -10  -6  -1  211.08    8.50
   6  10   1  243.58    9.10
  -6  10  -1  239.18    8.50
  10   6  -1  229.38    8.60
  -7 -10  -1  237.98    9.30
  -7  10   1  269.57   10.50
 -10   7  -1  252.87    9.50
  10   7   1  252.17    9.30
  -7 -10  -1  250.87    9.30
  10  -7  -1  240.38   10.10
 -10  -7   1  219.18    8.60
  10   7   1  283.17   10.20
 -10  -7   1  261.67    9.70
  -7 -10  -1  231.78    9.10
 -10   7  -1  242.18    8.30
  10  -7  -1  251.87    9.00
  -7  10   1  244.18    8.30
  -7  10   1  242.68   10.00
 -10  -7   1  248.88    9.40
   7  10  -1  238.98    9.00
  10  -7  -1  265.57    8.20
   7  10  -1  231.58    9.10
  -7  10   1  232.08    8.40
 -10   7  -1  253.27   10.00
  -7  10   1  222.98    9.10
   7  10  -1  247.58    9.30
  10   7   1  265.27    9.50
  -7  10   1  252.27    9.50
  10   7  -1  260.17    9.40
 -10  -7  -1  223.58    8.90
  10   7  -1  240.08    8.90
  -7  10  -1  245.18    9.00
  -7  10  -1  228.38    9.60
  -7  10  -1  226.28    8.30
 -10   7   1  239.88    9.00
  -7  10  -1  228.48    9.20
   7  10   1  252.07    9.50
 -10  -7  -1  247.88    9.50
   7  10   1  270.17   10.10
  10   7  -1  255.97    9.40
  -7  10  -1  231.18    9.50
 -10  -7  -1  223.68    9.10
  10  -7   1  246.18    8.20
  -7  10  -1  260.47   10.30
  10  -7   1  255.07    9.20
  -7 -10   1  237.18    9.20
  -7 -10   1  241.48    9.10
 -10   7   1  233.48    9.60
 -10   7   1  240.78    7.80
 -10  -8   1  281.97   10.20
  10   8   1  285.67   10.30
  10   8   1  262.47    9.90
   8  10  -1  292.77   10.10
 -10  -8   1  254.87    9.80
 -10   8  -1  309.17   11.40
  -8 -10  -1  273.47   10.10
  -8  10   1  264.67   10.70
  -8  10   1  285.87   11.20
   8  10  -1  288.97   10.40
  -8  10   1  273.37   10.10
 -10   8  -1  279.27    9.30
 -10  -8   1  265.27    9.70
  -8 -10  -1  294.77   10.70
  -8  10   1  252.37    9.90
  -8 -10  -1  236.98    9.30
  10   8   1  291.27   10.20
   8  10  -1  308.87   10.60
 -10   8  -1  250.57    9.80
  -8  10   1  251.07    8.50
  -8  10   1  238.68    8.70
  10   8  -1  266.77    9.70
  10  -8   1  265.97    9.70
 -10   8   1  236.88    9.40
  -8  10  -1  263.87    9.40
  -8  10  -1  261.37   10.40
   8  10   1  276.77    9.90
 -10   8   1  277.67   10.70
 -10  -8  -1  267.47   10.10
  -8  10  -1  292.17    9.80
   8  10   1  298.37   10.50
  10   8  -1  279.37   10.00
 -10   8   1  272.37    9.80
  10  -8   1  251.37    9.70
 -10   8   1  273.57    8.80
  -8  10  -1  262.37   10.10
 -10  -8  -1  264.07   10.00
  10  -8   1  284.77    9.50
 -10   8   1  246.98   10.20
   8  10   1  290.67   10.50
  -8  10  -1  275.37   10.80
  -8 -10   1  243.68    9.40
  -8  10  -1  305.37   11.40
  10   8  -1  278.47   10.20
  -8 -10   1  256.97    9.60
 -10  -8  -1  253.57    9.50
 -10   8   1  257.17    8.50
  -9  10   1    8.20    2.20
 -10  -9   1    8.50    2.20
  -9  10   1   11.40    2.50
 -10  -9   1   12.60    3.00
  -9  10   1    9.40    2.70
 -10   9  -1   10.70    2.80
  -9  10   1   11.00    2.40
 -10   9  -1    8.70    2.10
   9  10  -1    8.80    2.30
   9  10  -1   12.20    2.80
 -10   9  -1   13.10    3.20
  10   9   1   14.20    3.30
  10   9   1   12.00    2.70
  -9 -10  -1    9.00    2.30
  10   9   1   15.50    3.70
  -9  10   1   13.50    3.50
 -10  -9   1   11.50    2.80
   9  10  -1   11.90    3.00
 -10   9  -1   13.10    3.30
 -10   9  -1    9.80    2.30
 -10   9   1   11.60    2.90
  -9  10  -1   12.50    2.80
  10   9  -1   13.90    3.30
  10   9  -1   11.20    2.70
 -10  -9  -1   13.50    3.30
  -9 -10   1   11.00    3.00
  -9  10  -1   12.50    3.10
 -10   9   1    9.30    2.20
   9  10   1    6.60    1.90
  -9  10  -1   11.20    2.50
  -9 -10   1   12.00    2.90
 -10   9   1   16.00    3.30
 -10   9   1    9.90    2.50
  -9  10  -1    9.90    2.40
  10   9  -1   13.80    3.00
   9  10   1   15.40    3.50
 -10  -9  -1   13.50    3.10
  -9  10  -1   10.80    2.90
  -9 -10   1   13.40    3.70
   9  10   1   12.70    2.80
  10  10   1   28.30    3.50
 -10  10   1   28.70    3.20
  10  10  -1   27.60    4.50
 -10  10   1   24.10    3.90
 -10  10   1   30.50    3.40
  10  10  -1   24.80    3.90
  10  10  -1   23.50    3.80
 -10  10  -1   27.30    3.30
 -10  10  -1   32.60    5.00
 -10  10  -1   29.80    3.50
 -10 -10  -1   29.10    4.90
 -10  10  -1   22.30    4.00
 -10  10   1   29.60    4.60
 -10  10  -1   19.20    3.50
   0  11  -1   38.20    3.50
  11   0   1   38.70    3.60
   0  11  -1   45.70    3.90
  11   0  -1   46.10    3.50
 -11   0  -1   42.30    3.70
 -11   0   1   38.30    3.30
 -11   0   1   38.70    3.40
   0  11   1   40.80    3.70
 -11   0   1   42.20    3.80
   0 -11   1   42.70    3.70
  11   0   1   40.70    3.50
   0  11  -1   38.50    3.60
  11   0  -1   39.80    3.60
   0 -11  -1   40.10    3.50
  11   0   1   46.10    3.60
  11   0  -1   46.20    3.70
 -11   0  -1   44.00    3.90
   0 -11  -1   36.80    3.60
 -11   0  -1   35.10    3.30
   0 -11   1   38.30    3.50
   0 -11  -1   41.10    3.70
   0  11   1   39.30    3.60
   0 -11   1   37.10    3.60
   0  11   1   35.80    3.40
  11  -1  -1  170.28    6.80
  11   1   1  189.78    7.20
  11   1   1  173.98    7.40
  -1 -11  -1  148.59    7.00
 -11   1  -1  150.98    6.60
  -1  11   1  151.38    6.70
 -11   1  -1  165.88    7.10
  11  -1  -1  172.28    6.50
  -1  11   1  162.38    7.10
  11   1   1  177.88    7.20
   1 -11   1  159.18    7.40
 -11  -1   1  160.98    6.90
   1 -11   1  158.28    6.60
 -11   1  -1  149.49    7.10
   1  11  -1  152.98    7.00
 -11  -1   1  143.39    6.50
 -11  -1   1  168.08    7.50
  -1  11   1  176.68    7.70
   1  11  -1  156.68    7.10
   1 -11   1  146.59    6.80
  11  -1  -1  174.78    7.20
  -1 -11  -1  170.88    7.20
  -1 -11  -1  153.68    6.70
   1 -11  -1  178.08    7.40
  -1 -11   1  159.38    6.90
  11   1  -1  178.18    6.80
   1 -11  -1  165.58    6.80
   1  11   1  163.98    7.10
  11  -1   1  174.38    6.80
  -1  11  -1  159.38    7.30
   1  11   1  164.78    7.00
 -11   1   1  150.28    6.30
  -1  11  -1  152.18    6.90
 -11  -1  -1  175.78    7.30
 -11   1   1  163.58    6.90
   1 -11  -1  164.18    7.40
  -1 -11   1  149.29    6.80
  11   1  -1  177.18    7.40
  11   1  -1  155.78    6.60
  -1 -11   1  151.08    6.90
  -1  11  -1  166.68    7.10
  11  -1   1  154.38    6.60
   1  11   1  182.68    7.90
 -11  -1  -1  160.18    7.00
 -11  -1  -1  160.08    7.60
 -11   1   1  179.78    7.80
  11  -1   1  176.78    7.50
   2 -11   1  235.98    9.20
  -2 -11  -1  273.17    9.10
  11   2   1  281.67    9.50
  11   2   1  238.98    8.30
  11   2   1  263.67    8.80
  -2 -11  -1  260.47    9.20
 -11   2  -1  237.18    8.10
 -11   2  -1  230.68    8.40
  11  -2  -1  257.07    7.70
  -2 -11  -1  231.98    8.40
   2  11  -1  242.18    8.80
 -11  -2   1  251.77    9.20
  -2  11   1  223.88    7.90
  -2  11   1  257.97    8.90
   2 -11   1  249.18    8.60
   2 -11   1  270.37    9.50
  -2  11   1  272.67    9.80
  11  -2  -1  258.37    9.00
 -11  -2   1  247.78    8.80
  11  -2  -1  267.97    8.50
   2  11  -1  261.27    9.00
   2  11   1  283.57    9.80
  -2 -11   1  250.27    9.00
 -11   2   1  232.98    8.80
   2 -11  -1  250.87    9.50
  11   2  -1  260.67    9.00
  -2 -11   1  240.18    8.60
  11  -2   1  262.37    9.10
  -2  11  -1  238.78    8.80
 -11   2   1  244.38    8.40
 -11  -2  -1  256.47    9.10
 -11  -2  -1  255.47    9.40
 -11  -2  -1  262.27    9.30
  11   2  -1  245.38    8.40
  -2  11  -1  261.37    9.40
  11  -2   1  256.77    8.10
   2  11   1  257.17    9.20
  -2  11  -1  241.18    8.80
  11   2  -1  246.08    8.20
   2  11   1  244.98    8.80
   2 -11  -1  261.57    9.10
  -2 -11   1  261.07    9.00
   2 -11  -1  249.58    8.20
 -11   2   1  243.48    7.90
  11  -2   1  247.38    8.50
  -3  11   1    1.10    1.00
  11  -3  -1    0.70    0.80
  11   3   1    1.00    0.80
  11  -3  -1    1.40    1.00
   3  11  -1    0.30    0.80
  -3  11   1    0.80    0.80
  -3 -11  -1    0.80    0.80
   3  11  -1    0.30    0.80
  -3 -11  -1    1.20    1.10
  11   3   1    0.60    0.70
 -11  -3   1    0.30    0.70
  -3  11   1    0.80    0.90
   3 -11   1    0.70    0.90
  11   3   1    0.20    0.70
 -11   3  -1    1.30    1.00
  -3 -11  -1    1.00    1.00
 -11  -3   1    0.20    0.60
   3 -11   1    1.50    1.10
 -11   3  -1    1.20    1.00
  11  -3  -1    0.80    0.70
   3 -11   1    1.40    1.10
   3  11  -1    1.70    1.00
 -11  -3   1    0.90    0.90
  -3  11  -1    0.90    1.00
   3 -11  -1    0.60    0.70
   3  11   1    1.40    1.20
  11   3  -1    0.70    0.70
 -11  -3  -1    2.50    1.30
  11  -3   1    1.30    1.00
   3  11   1    0.20    0.60
 -11   3   1    0.90    0.80
  11  -3   1    0.60    0.70
 -11  -3  -1    0.40    0.80
  11   3  -1    0.70    0.80
  -3 -11   1    0.60    0.90
  11  -3   1    1.30    1.10
  11   3  -1    0.90    0.90
 -11  -3  -1    1.20    1.00
  -3  11  -1    0.70    0.80
  -3  11  -1    1.60    1.10
   3  11   1    0.40    0.70
  -3 -11   1    0.60    0.80
   3 -11  -1    0.90    1.00
   3 -11  -1    0.80    0.90
 -11   3   1    0.40    0.80
 -11   3   1    0.70    0.70
  11   4   1  788.52   15.80
   4  11  -1  789.82   16.00
   4 -11   1  752.82   17.20
  11  -4  -1  745.23   14.50
 -11   4  -1  727.03   15.20
   4 -11   1  782.02   15.80
  -4 -11  -1  722.63   15.70
  -4  11   1  737.53   16.90
  11   4   1  752.32   15.30
  -4  11   1  780.62   16.20
   4  11  -1  729.93   15.40
 -11  -4   1  708.33   15.80
   4 -11   1  706.73   16.00
  11  -4  -1  769.92   15.90
 -11  -4   1  726.03   15.20
 -11  -4   1  770.12   15.80
 -11   4  -1  697.83   13.90
 -11   4  -1  773.82   16.80
 -11  -4  -1  690.63   15.10
  11  -4   1  763.82   15.10
   4  11   1  720.73   15.60
   4 -11  -1  731.13   14.50
  11   4  -1  789.92   15.60
  -4 -11   1  705.13   15.30
 -11  -4  -1  723.53   15.90
 -11   4   1  709.13   14.60
  -4 -11   1  721.23   15.40
   4 -11  -1  791.82   17.80
  -4  11  -1  741.83   16.40
 -11   4   1  788.52   16.70
  11   4  -1  735.43   15.20
  11   4  -1  796.02   16.20
  -4  11  -1  700.63   14.70
  11  -4   1  788.42   16.00
   4 -11  -1  804.82   16.90
   4  11   1  786.32   16.20
  11  -5  -1   64.69    3.90
  -5  11   1   63.79    4.30
   5  11  -1   63.89    4.80
 -11   5  -1   57.39    4.40
  -5  11   1   56.99    4.80
 -11   5  -1   66.59    5.10
  11   5   1   59.79    4.50
  -5 -11  -1   63.09    4.80
   5  11  -1   68.09    4.90
  -5 -11  -1   62.79    4.80
  -5 -11  -1   68.29    5.00
  11  -5  -1   65.39    4.50
   5 -11   1   65.39    4.80
  11   5   1   68.39    4.90
 -11   5  -1   53.29    3.90
  11  -5  -1   67.59    4.90
  11   5   1   67.59    5.00
   5  11  -1   61.69    4.80
   5 -11   1   66.49    5.40
   5 -11   1   61.99    5.00
 -11  -5   1   53.89    4.30
 -11  -5   1   58.89    4.60
 -11  -5   1   64.79    4.90
  -5  11   1   59.79    4.60
  -5 -11   1   53.39    4.40
   5 -11  -1   51.49    4.10
   5  11   1   60.49    4.70
  -5  11  -1   70.09    5.30
 -11  -5  -1   61.89    4.80
  11   5  -1   69.59    4.80
  -5 -11   1   64.09    4.80
   5 -11  -1   58.89    5.10
  -5 -11   1   69.09    5.00
 -11  -5  -1   54.29    4.40
 -11  -5  -1   61.59    4.80
   5 -11  -1   66.09    5.00
  11  -5   1   63.49    4.70
  11  -5   1   67.99    4.30
  -5  11  -1   61.19    4.80
 -11   5   1   63.69    4.10
   5  11   1   58.89    4.70
  11  -5   1   62.89    4.50
   5  11   1   65.89    4.80
  11   5  -1   61.99    4.50
 -11   5   1   62.59    4.90
  11   5  -1   63.99    4.70
 -11   5   1   59.29    4.40
  -5  11  -1   58.79    4.40
  11   6   1  430.76   12.50
   6 -11   1  443.46   13.20
  11  -6  -1  413.06   10.10
 -11  -6   1  392.26   11.90
  -6  11   1  452.85   13.50
  -6 -11  -1  414.46   12.50
 -11   6  -1  478.85   13.90
  11   6   1  470.15   12.90
 -11  -6   1  432.16   12.30
  11  -6  -1  427.06   12.50
   6  11  -1  464.45   12.90
 -11   6  -1  440.06   13.50
  -6  11   1  404.76   12.00
 -11   6  -1  445.96   12.60
 -11  -6   1  407.36   12.30
  11   6   1  449.76   12.40
  -6  11   1  450.95   11.60
   6  11  -1  429.86   12.20
  11  -6  -1  421.16   11.40
   6 -11   1  420.86   11.80
  -6 -11  -1  405.26   12.10
   6 -11   1  378.16   12.70
   6 -11  -1  437.56   11.90
  -6  11  -1  428.66   13.30
  11   6  -1  439.96   12.20
  -6  11  -1  425.26   11.60
  11   6  -1  460.55   12.70
 -11  -6  -1  424.46   12.70
  11  -6   1  455.35   11.20
 -11  -6  -1  407.26   12.20
  11  -6   1  422.36   11.80
  -6 -11   1  381.76   11.60
  -6  11  -1  398.66   12.30
  -6 -11   1  414.76   12.50
  -6 -11   1  413.76   12.00
  11  -6   1  455.95   12.80
 -11   6   1  424.66   12.00
 -11   6   1  391.06   10.10
 -11   6   1  384.96   12.20
   6 -11  -1  429.66   12.70
 -11  -6  -1  388.16   11.70
   6  11   1  425.26   12.50
   6  11   1  406.56   11.90
  11   6  -1  473.75   12.90
  -7  11   1   12.70    3.10
  11  -7  -1   17.10    3.50
   7  11  -1   14.50    3.10
  11  -7  -1   16.40    3.60
  -7 -11  -1   13.50    2.80
  -7 -11  -1   12.40    3.00
  -7  11   1   10.50    2.60
 -11   7  -1   15.50    3.60
 -11   7  -1   17.10    3.60
 -11   7  -1   13.90    2.90
  -7 -11  -1   18.50    3.80
   7  11  -1   13.20    2.80
  -7  11   1   12.40    3.00
 -11  -7   1   16.90    3.50
  11   7   1    9.00    2.30
  11   7   1   14.70    3.00
 -11  -7   1   18.10    3.60
 -11  -7   1    9.40    2.30
  11  -7  -1   15.40    2.80
   7  11  -1   23.20    4.40
  -7  11   1   15.50    2.90
  -7  11   1   13.90    3.20
  11   7   1   19.90    3.90
 -11   7   1   13.10    2.60
  -7 -11   1   12.60    2.90
  -7  11  -1   13.10    3.10
 -11  -7  -1    8.40    2.10
  -7 -11   1   10.70    2.60
  -7  11  -1   13.50    3.10
  -7  11  -1    9.20    2.40
  -7  11  -1   15.90    3.10
 -11   7   1   12.30    2.80
   7  11   1   17.00    3.50
  -7  11  -1   11.90    2.80
   7  11   1   13.10    2.90
  -7  11  -1   10.50    2.60
  11   7  -1   13.20    2.80
  -7 -11   1    9.40    3.00
 -11  -7  -1   12.80    3.10
  11   7  -1   13.50    2.90
  11  -7   1   11.00    2.50
  11   7  -1   12.40    2.70
  11  -7   1   10.50    2.40
   7  11   1   14.10    3.00
 -11   7   1   12.70    2.90
 -11  -7  -1   11.50    2.90
  11   8   1    1.30    1.30
  -8  11   1    0.20    0.80
  11  -8  -1    0.30    0.70
 -11  -8   1    0.20    0.80
 -11   8  -1    0.40    0.90
  11   8   1    0.50    0.90
  11   8   1   -0.10    0.70
 -11  -8   1    0.40    1.00
   8  11  -1    0.10    0.90
  11  -8  -1    0.20    0.80
  -8 -11  -1    0.50    1.40
  -8  11   1    0.50    1.00
  -8  11   1    0.00    0.70
 -11   8  -1    0.70    0.80
   8  11  -1    0.70    0.90
  -8  11   1    0.60    1.00
 -11  -8   1    0.30    0.80
  -8  11   1    0.00    0.70
  11  -8  -1    0.90    0.90
   8  11  -1    1.70    1.40
  -8  11  -1    0.90    1.10
  11  -8   1    0.30    0.80
   8  11   1    0.30    0.90
 -11   8   1    0.10    0.70
   8  11   1    0.20    0.80
  -8  11  -1    0.40    1.00
  11   8  -1    0.50    0.90
  -8 -11   1    0.20    0.80
  11   8  -1    0.20    0.80
  11   8  -1    0.00    0.70
  -8  11  -1    0.50    0.90
 -11  -8  -1   -0.10    0.70
  -8  11  -1    0.20    0.80
   8  11   1    0.10    0.80
  11  -8   1   -0.20    0.70
  -8  11  -1    0.60    1.00
 -11   8   1    0.30    0.70
  -9  11   1   37.70    4.20
  -9  11   1   42.80    3.90
 -11   9  -1   44.00    4.70
  11   9   1   23.90    4.20
 -11   9  -1   41.30    4.20
  -9  11   1   43.20    4.70
  -9 -11  -1   42.00    4.30
  11   9   1   42.20    4.30
   9  11  -1   42.50    4.30
 -11   9  -1   44.60    4.10
 -11   9  -1   36.70    4.10
 -11   9  -1   40.90    3.90
  -9  11   1   38.70    3.80
   9  11  -1   37.30    4.00
  -9  11   1   38.30    4.20
  -9 -11   1   37.30    4.20
  11   9  -1   39.20    4.10
  -9  11  -1   45.30    4.60
 -11   9   1   43.70    3.90
  -9  11  -1   40.60    4.50
  11   9  -1   38.00    4.00
  -9  11  -1   38.70    3.90
 -11   9   1   38.50    4.10
 -11   9   1   39.80    4.20
 -11   9   1   44.70    4.00
  11   9  -1   40.70    4.20
   9  11   1   42.50    4.40
 -11   9   1   43.20    4.70
  -9  11  -1   45.30    4.20
 -11 -10   1   62.79    5.30
  11  10   1   63.99    5.40
 -11  10  -1   60.69    4.80
 -11  10  -1   69.69    6.00
 -10  11   1   66.49    5.80
 -11  10  -1   69.69    5.90
 -11 -10   1   61.09    5.30
 -10 -11  -1   60.89    5.20
 -10  11   1   59.79    4.70
 -10  11   1   62.19    5.50
 -11  10  -1   61.69    4.90
 -11  10  -1   53.69    5.10
 -10 -11  -1   58.39    5.00
 -10 -11  -1   66.09    5.50
 -10  11   1   71.19    6.10
 -10  11   1   61.19    4.70
 -11 -10   1   57.69    5.00
 -10  11  -1   65.49    5.20
  10  11   1   59.69    5.20
 -11  10   1   62.09    5.30
 -11 -10  -1   55.69    4.90
 -11  10   1   61.29    4.60
 -10 -11   1   65.29    5.40
  10  11   1   62.19    5.30
 -10 -11   1   61.49    5.20
 -10 -11   1   61.39    5.20
 -10  11  -1   57.69    4.80
 -11 -10  -1   61.99    5.30
 -11  10   1   62.49    4.80
 -10  11  -1   66.49    5.90
 -11 -10  -1   69.29    5.70
 -10  11  -1   64.09    5.60
  11  11  -1    0.30    0.90
  11  11  -1    0.20    0.90
 -11  11  -1    0.20    1.00
 -11 -11   1    0.20    0.80
 -11  11  -1    0.70    1.00
  11  11  -1   -0.10    0.80
 -11 -11   1    0.10    0.80
 -11  11  -1    0.60    1.10
 -11 -11  -1    0.00    0.80
 -11  11   1    0.50    0.90
 -11  11  -1    0.60    1.10
 -11  11   1    0.40    1.00
 -11  11   1    0.80    1.10
  11  11   1    0.20    0.90
 -11 -11   1    0.50    1.00
  11  11   1    0.40    0.90
 -11 -11  -1    0.20    0.80
 -11  11  -1    0.40    0.90
 -11  11   1    0.40    1.20
 -11 -11  -1    0.00    0.80
  11  11   1    0.00    0.90
 -12   0   1   -0.10    0.50
 -12   0   1    0.20    0.60
  12   0  -1    0.10    0.60
  12   0  -1   -0.30    0.40
   0 -12   1    0.00    0.60
  12   0   1    0.10    0.60
   0  12  -1    0.10    0.70
   0  12  -1    0.50    0.90
   0 -12  -1    0.20    0.70
 -12   0   1    0.20    0.70
   0 -12   1    0.60    1.00
   0 -12  -1    0.50    0.80
 -12   0  -1    0.30    0.60
  12   0  -1   -0.20    0.50
 -12   0  -1    0.50    0.80
 -12   0  -1    0.10    0.60
   0  12  -1    0.30    0.80
   0 -12   1    0.40    0.80
   0  12   1   -0.10    0.70
  12   0   1    0.20    0.70
   0  12   1    0.30    0.80
   0 -12  -1    0.20    0.70
  12   0   1    0.00    0.80
   0  12   1    0.40    0.80
   1 -12   1    4.00    1.70
  -1  12   1    1.30    1.00
  12   1   1    1.40    1.10
  -1 -12  -1    1.30    0.90
  -1  12   1    1.00    0.90
   1  12  -1    1.40    1.10
  -1 -12  -1    0.60    0.90
   1  12  -1    1.60    1.20
  -1  12   1    1.40    1.20
 -12  -1   1    1.10    1.00
 -12   1  -1    1.20    1.00
 -12   1  -1    1.30    1.10
 -12  -1   1    1.40    1.10
  12  -1  -1    1.10    1.00
  12  -1  -1    1.40    1.00
  12   1   1    0.50    0.80
 -12  -1   1    1.80    1.20
  -1 -12  -1    1.90    1.20
 -12   1  -1    1.30    1.00
   1 -12   1    1.60    1.20
  12   1   1    1.40    1.00
  12  -1  -1    1.40    1.00
   1  12  -1    0.10    0.50
 -12   1   1    0.80    1.00
   1 -12  -1    1.20    1.00
  12  -1   1    1.60    1.10
   1  12   1    1.90    1.20
   1 -12  -1    1.00    1.00
  12   1  -1    2.50    1.40
   1 -12  -1    1.60    1.30
  12  -1   1    1.00    0.90
 -12  -1  -1    1.60    1.10
  -1  12  -1    1.80    1.20
 -12   1   1    0.70    0.70
  12   1  -1    1.00    0.80
  -1 -12   1    1.70    1.20
 -12  -1  -1    1.20    1.10
  -1  12  -1    2.00    1.20
   1  12   1    1.10    1.00
 -12  -1  -1    1.20    1.00
   1  12   1    0.50    0.80
  -1  12  -1    1.90    1.20
 -12   1   1    2.10    1.30
  -1 -12   1    1.50    1.10
  -1 -12   1    1.50    1.20
  12  -1   1    0.90    0.90
  12   1  -1    1.40    0.90
  12   2   1   41.40    3.90
   2 -12   1   38.70    4.00
 -12  -2   1   52.09    7.80
   2 -12   1   41.30    3.80
  12  -2  -1   41.00    3.60
   2  12  -1   39.80    3.80
 -12   2  -1   37.80    3.80
 -12   2  -1   38.60    3.60
   2  12  -1   44.20    4.10
  12  -2  -1   41.90    3.30
  12   2   1   39.90    3.70
  -2  12   1   38.50    3.90
  -2  12   1   41.70    3.70
 -12  -2   1   43.30    3.90
 -12   2  -1   35.20    3.50
  -2 -12  -1   39.80    3.80
  12  -2  -1   43.90    4.00
 -12  -2   1   33.80    3.60
  -2 -12  -1   40.20    3.90
  -2 -12  -1   36.20    3.60
   2  12  -1   37.40    3.80
   2 -12   1   43.30    4.10
  -2  12   1   40.80    3.90
  -2  12  -1   38.50    3.70
 -12  -2  -1   36.40    3.70
   2  12   1   42.20    4.00
  12   2  -1   41.30    3.70
   2 -12  -1   36.80    3.40
 -12  -2  -1   37.80    3.70
  -2 -12   1   38.80    3.80
  12  -2   1   36.80    3.30
  -2 -12   1   41.40    3.80
  12  -2   1   37.90    3.70
  12   2  -1   41.00    3.80
   2  12   1   38.90    3.90
 -12   2   1   33.90    3.60
  -2  12  -1   37.50    3.80
  -2  12  -1   38.50    3.80
  12   2  -1   47.10    3.80
 -12   2   1   36.50    3.60
   2 -12  -1   35.80    3.90
   2 -12  -1   37.10    3.70
   2  12   1   37.40    3.70
 -12  -2  -1   37.60    3.90
  -2 -12   1   37.90    3.80
  12  -2   1   42.70    3.70
 -12   2   1   35.90    3.30
   3  12  -1   59.59    4.70
  12  -3  -1   59.59    4.60
   3  12  -1   59.09    4.70
  -3 -12  -1   51.49    4.40
   3 -12   1   60.29    4.80
  12   3   1   52.19    4.40
   3  12  -1   62.59    4.80
  -3  12   1   62.19    5.00
 -12  -3   1   58.29    4.50
 -12  -3   1   53.09    4.30
  12  -3  -1   61.49    4.40
  -3  12   1   56.89    4.30
   3 -12   1   54.09    4.40
  12  -3  -1   61.59    4.00
  -3  12   1   57.99    4.60
 -12   3  -1   55.99    4.20
  -3 -12  -1   57.89    4.60
 -12   3  -1   57.19    4.40
  12   3   1   79.19    7.40
  -3 -12  -1   58.09    4.60
   3 -12   1   48.40    4.50
  12   3   1   56.29    4.40
 -12  -3   1   54.69    4.60
  12  -3   1   61.89    4.20
  12   3  -1   57.29    4.30
  12   3  -1   53.69    4.20
   3  12   1   54.09    4.40
  -3 -12   1   58.99    4.60
 -12  -3  -1   55.19    4.50
 -12   3   1   45.80    3.70
   3 -12  -1   59.69    4.40
   3 -12  -1   46.60    4.40
  -3 -12   1   58.09    5.30
 -12  -3  -1   57.19    4.70
  12  -3   1   62.89    4.70
  -3 -12   1   55.89    4.50
 -12   3   1   54.99    4.60
   3  12   1   52.59    4.40
 -12  -3  -1   55.69    4.50
  12  -3   1   61.49    4.50
  -3  12  -1   52.69    4.50
  -3  12  -1   50.29    4.20
   3  12   1   66.79    5.20
   3 -12  -1   57.59    4.70
  12   3  -1   62.79    4.80
 -12   3   1   55.39    4.30
  -3  12  -1   64.19    5.00
  -4 -12  -1   10.90    2.50
  -4  12   1    9.80    2.20
  12   4   1   12.30    3.00
  12  -4  -1   10.50    2.40
 -12   4  -1   10.70    2.60
  -4  12   1   12.70    2.80
   4  12  -1    7.60    2.20
  -4 -12  -1   14.30    3.30
  12  -4  -1   14.20    2.70
   4  12  -1   10.00    2.70
 -12  -4   1   11.00    2.70
 -12  -4   1    9.60    2.60
  -4 -12  -1   11.20    2.80
   4 -12   1    8.70    2.50
   4 -12   1    8.90    2.20
   4 -12   1    8.40    2.30
   4  12  -1    9.40    2.20
  -4  12   1   10.30    2.70
  12   4   1    9.70    2.40
  12   4   1    8.80    2.00
 -12   4  -1    8.60    2.00
  12  -4  -1   11.80    2.80
 -12  -4   1    8.10    2.10
   4  12   1    9.70    2.50
  -4  12  -1    7.40    2.00
 -12  -4  -1    8.70    2.30
  12   4  -1   14.10    3.10
  12  -4   1   15.40    3.30
   4  12   1   10.10    2.70
 -12  -4  -1   13.20    3.20
  12   4  -1   11.80    2.80
  12  -4   1   12.10    2.80
 -12   4   1   12.10    2.90
  -4 -12   1    8.30    2.20
 -12   4   1    9.90    2.60
   4 -12  -1   10.70    2.70
 -12   4   1    7.90    2.00
  -4  12  -1   14.50    3.10
  12   4  -1   17.40    4.10
   4 -12  -1    8.40    2.10
  -4 -12   1   10.90    2.60
   4 -12  -1   14.00    3.30
  -4 -12   1    8.90    2.30
  -4  12  -1    8.40    2.20
 -12  -4  -1   13.20    3.30
  12  -4   1    8.70    2.00
   4  12   1    8.50    2.20
  12   5   1   49.80    4.30
  -5 -12  -1   48.50    4.40
   5 -12   1   47.20    4.30
 -12   5  -1   53.79    4.80
 -12  -5   1   54.49    5.30
  -5  12   1   44.00    3.90
 -12   5  -1   45.40    4.20
  12  -5  -1   49.99    3.60
 -12  -5   1   45.50    4.20
   5 -12   1   46.50    4.50
  -5  12   1   45.70    4.30
  -5  12   1   44.90    4.40
   5  12  -1   45.50    4.20
   5 -12   1   46.00    4.60
  12   5   1   46.80    4.20
  12  -5  -1   48.00    4.20
   5  12  -1   47.40    4.30
   5  12  -1   39.70    4.00
 -12  -5   1   44.30    4.00
 -12   5  -1   46.00    3.80
  12   5   1   43.10    4.00
  -5 -12  -1   46.30    4.30
  12  -5  -1   44.60    3.90
  -5  12  -1   44.60    4.20
  -5 -12   1   48.90    4.40
 -12  -5  -1   47.00    4.30
   5 -12  -1   48.50    4.50
  12   5  -1   45.50    4.10
  12   5  -1   51.89    4.30
  12  -5   1   47.20    3.70
  -5 -12   1   50.69    4.40
 -12   5   1   49.50    4.60
   5  12   1   45.50    4.20
 -12   5   1   45.80    3.70
 -12  -5  -1   41.70    4.10
  12  -5   1   44.20    4.10
   5 -12  -1   44.20    4.00
 -12  -5  -1   39.30    4.00
  12  -5   1   42.20    3.80
  -5  12  -1   49.70    4.70
  -5  12  -1   42.70    3.90
 -12   5   1   45.50    4.10
   5 -12  -1   47.90    4.70
  12   5  -1   49.20    4.20
   5  12   1   46.50    4.30
   5  12   1   44.50    4.20
 -12  -6   1  581.84   15.10
   6 -12   1  598.14   16.50
   6  12  -1  612.04   15.10
  12   6   1  618.04   15.30
  12   6   1  644.84   15.70
  -6  12   1  585.64   15.10
   6 -12   1  619.34   15.90
  12  -6  -1  583.64   14.00
   6 -12   1  570.84   14.60
 -12  -6   1  579.24   14.60
  12  -6  -1  597.44   12.50
  12  -6  -1  574.94   14.80
   6  12  -1  557.54   14.80
  -6  12   1  536.25   13.10
 -12  -6   1  529.15   14.30
  -6 -12  -1  630.14   15.90
   6  12  -1  572.64   14.60
 -12   6  -1  583.44   14.60
  -6  12   1  604.44   16.20
  -6 -12  -1  560.14   14.70
  -6 -12   1  543.75   14.20
 -12  -6  -1  538.45   14.30
  12   6  -1  568.64   14.50
 -12  -6  -1  580.94   14.90
 -12   6   1  552.14   12.50
  12  -6   1  627.34   13.50
  12  -6   1  609.34   16.90
  12   6  -1  638.54   15.90
 -12  -6  -1  573.24   15.00
   6 -12  -1  576.94   14.00
   6  12   1  622.24   15.40
  12  -6   1  565.04   14.00
   6  12   1  578.94   15.20
 -12   6   1  534.45   13.80
   6 -12  -1  584.74   15.20
   6  12   1  600.24   15.10
  -6  12  -1  637.74   16.60
  -6  12  -1  571.14   14.80
  -6 -12   1  598.44   17.90
   7  12  -1   32.50    3.80
  -7  12   1   31.90    3.70
  12  -7  -1   35.00    3.70
  12   7   1   33.50    3.80
 -12   7  -1   30.80    3.70
 -12  -7   1   32.80    3.80
 -12   7  -1   35.50    3.50
 -12  -7   1   30.40    3.60
  12   7   1   35.90    3.90
   7  12  -1   34.90    3.80
   7  12  -1   37.50    4.00
  12  -7  -1   33.50    3.30
  -7  12   1   35.70    3.60
  12  -7  -1   34.60    3.90
  12   7   1   35.00    3.90
  -7  12   1   37.90    4.30
  -7 -12   1   29.90    3.60
  12   7  -1   37.10    3.90
  12   7  -1   38.50    4.10
   7  12   1   37.80    4.10
 -12   7   1   34.90    3.40
  12  -7   1   33.80    3.70
   7  12   1   36.70    3.90
  -7  12  -1   32.00    3.70
  12  -7   1   33.70    3.90
  -7  12  -1   32.30    3.50
  -7  12  -1   34.10    3.90
  12   7  -1   32.90    3.80
   7  12   1   31.90    3.70
  12  -7   1   37.80    3.50
  -7  12  -1   32.50    4.00
 -12   7   1   36.60    3.90
  -8  12   1  797.82   21.80
 -12   8  -1  800.82   19.00
   8  12  -1  774.42   17.60
  -8 -12  -1  767.62   18.10
  -8  12   1  704.93   15.00
  -8  12   1  742.63   17.50
  -8  12   1  796.82   19.30
 -12   8  -1  764.72   16.10
  -8 -12  -1  708.63   17.00
  12  -8  -1  716.63   14.90
  12  -8  -1  779.22   17.30
  -8 -12  -1  699.23   16.90
  -8  12   1  742.93   16.30
  12  -8   1  788.42   17.40
 -12  -8  -1  763.02   18.00
  12   8  -1  787.92   18.10
 -12   8   1  714.93   18.10
  12   8  -1  821.82   18.30
  -8  12  -1  778.22   16.70
 -12   8   1  777.42   17.60
  -8  12  -1  805.52   19.40
  -8  12  -1  776.72   18.20
  -8  12  -1  735.23   17.10
  -8 -12   1  730.23   17.20
 -12   8   1  711.53   14.70
  12   8  -1  778.02   17.40
  12   9   1    0.30    1.00
   9  12  -1   -0.10    0.70
 -12  -9   1    0.40    0.90
 -12   9  -1    0.10    0.80
  12   9   1    0.60    1.10
  -9  12   1    1.20    1.20
  12   9   1    0.10    0.90
  -9  12   1    0.30    1.10
  -9 -12  -1    0.40    0.90
  -9 -12  -1    0.30    0.90
 -12   9  -1    0.80    1.10
 -12  -9   1    0.10    0.90
  -9  12   1   -0.10    0.90
  -9 -12  -1    0.80    1.00
 -12  -9   1    1.00    1.20
  -9  12   1    0.60    0.90
   9  12  -1    0.70    1.10
  -9  12   1    0.50    0.90
  -9 -12   1    0.10    0.90
  -9  12  -1    0.30    1.10
  12  -9   1    0.40    0.90
 -12   9   1    0.30    0.90
  -9  12  -1    1.70    1.30
  -9 -12   1    0.30    1.00
 -12  -9  -1    0.40    1.10
  -9  12  -1    1.20    1.30
 -12   9   1    1.20    1.30
   9  12   1    0.90    1.20
 -12  -9  -1    0.40    0.90
 -12   9   1    1.10    1.20
 -12  -9  -1    0.10    0.80
   9  12   1    0.10    0.80
  -9  12  -1   -0.20    0.80
   9  12   1    0.10    1.00
  -9  12  -1    1.10    1.10
  -9 -12   1    0.80    1.10
 -12   9   1    0.20    0.90
  12  -9   1    0.20    0.80
  12  -9   1    0.20    0.80
  10  12  -1   25.50    4.20
 -12  10  -1   30.30    5.00
 -12 -10   1   28.50    4.50
 -10  12   1   24.00    4.30
 -10  12   1   31.00    4.90
 -10 -12  -1   24.10    4.30
 -12  10  -1   28.10    4.90
  12  10   1   27.70    4.60
  10  12  -1   33.50    4.00
  12  10   1   29.20    4.70
 -10  12   1   30.10    3.70
 -10  12   1   41.00    6.60
 -12 -10   1   32.80    4.90
 -10 -12  -1   31.90    3.90
 -12 -10   1   22.50    3.70
  12  10   1   27.30    4.50
 -12  10  -1   33.80    5.20
 -12  10  -1   31.30    3.70
  10  12  -1   32.80    4.00
 -12  10  -1   29.30    3.60
 -10  12   1   31.70    5.00
  10  12   1   30.80    3.80
  10  12   1   36.10    4.20
 -10  12  -1   25.20    4.30
  12  10  -1   33.60    5.40
 -12 -10  -1   30.10    5.20
  12  10  -1   32.10    4.00
 -10  12  -1   30.60    3.80
 -10  12  -1   31.80    3.80
 -12  10   1   28.00    3.40
 -10 -12   1   30.90    5.00
 -10  12  -1   33.20    5.40
 -10  12  -1   38.90    6.10
  10  12   1   29.00    4.60
  12  10  -1   25.40    4.40
 -10 -12   1   26.10    4.40
 -12 -10  -1   38.90    5.80
 -10 -12   1   31.20    4.90
 -12  10   1   28.40    3.40
 -10  12  -1   30.00    5.40
 -12 -10  -1   32.80    5.20
 -12 -11   1   18.50    4.10
 -11  12   1   12.90    3.40
 -12  11  -1   18.20    4.10
  11  12  -1   11.70    2.70
 -11 -12  -1   19.50    4.50
 -11  12   1   15.00    3.70
 -12 -11   1   12.80    3.40
 -12 -11   1   15.50    3.70
 -12  11  -1   14.50    3.40
 -11  12   1   16.50    3.60
  12  11   1   14.60    3.20
 -11 -12  -1   14.80    3.40
 -11  12   1   13.30    3.00
 -11  12   1   10.60    3.20
  12  11   1   19.90    4.50
 -12  11  -1   16.80    3.80
  11  12  -1   13.70    3.10
  12  11   1   14.90    3.60
 -12  11  -1   11.90    3.10
 -11  12   1   11.60    3.30
 -12  11  -1   14.30    3.30
 -12  11  -1   15.80    3.40
 -11 -12  -1   15.80    3.80
  11  12  -1    9.00    2.50
  12  11  -1   13.60    3.00
  11  12   1   13.80    3.40
 -12  11   1   12.60    2.90
 -11  12  -1    9.30    2.90
 -12  11   1   13.50    3.20
 -12 -11  -1   11.00    2.80
 -12 -11  -1   13.70    3.50
 -11 -12   1   16.20    3.80
 -11  12  -1   16.10    3.40
 -11  12  -1   13.30    3.10
  11  12   1   12.50    3.20
  12  11  -1   12.50    3.00
  12  11  -1   20.30    4.40
  11  12   1   12.60    2.90
 -11  12  -1   10.80    3.00
 -12  11   1   11.10    2.80
 -11  12  -1   17.30    4.20
 -12  11   1   11.80    3.00
 -11  12  -1   10.10    2.90
 -11 -12   1   12.70    3.10
 -11 -12   1   15.70    3.90
 -12 -11  -1   14.20    3.50
 -12 -12  -1  188.08    9.60
 -12 -12   1  173.98    9.10
 -12  12  -1  182.58    9.80
 -12  12  -1  186.58    9.00
  12  12  -1  179.98    9.20
 -12  12   1  183.58    8.60
 -12 -12  -1  184.08    9.70
  12  12  -1  181.38    9.40
 -12 -12  -1  172.38    9.20
 -12  12  -1  165.08    8.50
 -12  12   1  189.18    8.70
 -12 -12   1  181.78    9.60
 -12  12  -1  198.58   10.50
  12  12   1  189.38    9.50
 -12  12  -1  184.68    9.60
  12  12   1  195.18    9.90
 -12  12  -1  190.08   10.20
  12  12   1  196.78    9.80
 -12  12   1  191.58    9.80
  12  12  -1  201.08    9.80
 -12  12   1  191.98    9.90
 -12 -12   1  176.88    9.30
 -12  12   1  189.28   10.40
 -12  12   1  183.58   10.30
  13   0   1  175.28    7.40
   0  13  -1  162.88    8.00
 -13   0  -1  143.29    7.20
   0 -13   1  154.58    7.80
 -13   0   1  170.68    7.80
   0  13   1  171.48    7.90
 -13   0   1  167.18    7.40
   0 -13  -1  165.88    7.50
  13   0   1  172.98    7.70
   0  13   1  157.18    7.70
   0  13   1  164.48    8.00
 -13   0  -1  171.88    7.90
 -13   0   1  151.68    7.60
   0 -13  -1  162.68    7.70
  13   0  -1  168.48    7.00
  13   0  -1  188.68    8.30
  13   0   1  177.48    8.10
  13   0  -1  172.88    7.60
   0  13  -1  177.68    8.30
   0 -13  -1  157.28    7.90
   0 -13   1  173.68    7.80
   0 -13   1  151.58    7.40
 -13   0  -1  161.68    7.90
   0  13  -1  153.68    7.50
   1 -13   1  204.98    9.10
  13   1   1  232.88    9.20
  -1 -13  -1  217.28    8.70
  -1  13   1  227.68    9.10
  -1  13   1  241.68    9.90
   1  13  -1  250.97    9.90
   1 -13   1  211.78    8.50
 -13  -1   1  233.88    9.70
  13   1   1  234.48    9.00
  13   1   1  222.58    8.40
   1 -13   1  227.98    9.20
 -13   1  -1  221.28    8.70
  -1  13   1  217.68    8.70
  13  -1  -1  223.38    9.00
  13  -1  -1  225.18    8.00
   1  13  -1  223.68    9.10
  -1 -13  -1  205.28    8.90
 -13   1  -1  217.68    9.30
   1  13  -1  225.48    9.20
  -1 -13  -1  220.18    8.70
 -13   1  -1  232.08    8.90
  13  -1  -1  255.77    9.10
 -13  -1   1  217.08    8.70
 -13  -1   1  216.78    8.70
  13   1  -1  231.28    9.10
  13  -1   1  249.78    8.80
  13   1  -1  239.48    8.90
   1  13   1  242.18    9.50
 -13   1   1  215.68    9.20
 -13   1   1  212.78    8.50
  -1 -13   1  230.98    9.20
   1 -13  -1  223.38    8.50
 -13  -1  -1  207.78    8.70
 -13  -1  -1  228.98    9.60
  -1  13  -1  222.88    9.40
  -1  13  -1  212.68    9.00
 -13   1   1  222.78    8.60
  13   1  -1  201.88    7.80
  -1 -13   1  228.78    9.00
  13  -1   1  218.18    8.90
  -1 -13   1  213.98    8.90
   1  13   1  239.28    9.30
   1 -13  -1  217.28    8.90
   1 -13  -1  201.18    9.00
   1  13   1  222.88    9.20
  -1  13  -1  229.58    9.10
 -13  -1  -1  217.88    8.90
  13  -1   1  213.18    8.60
 -13  -2   1  224.18    9.00
  -2  13   1  210.18    8.50
   2 -13   1  238.98    9.20
 -13   2  -1  213.88    8.50
  -2 -13  -1  213.18    8.80
  13   2   1  254.37    9.70
  -2  13   1  218.08    9.00
  13   2   1  230.08    8.80
  -2  13   1  229.98    9.60
  -2 -13  -1  224.08    8.90
  13   2   1  234.08    8.90
 -13   2  -1  218.18    9.30
  13  -2  -1  233.68    8.00
  -2 -13  -1  224.18    9.30
  13  -2  -1  235.48    8.70
 -13  -2   1  211.18    9.20
   2 -13   1  219.78    9.60
   2 -13   1  210.58    9.00
   2  13  -1  245.68    9.80
   2  13  -1  249.08    9.70
 -13   2  -1  210.88    8.80
 -13  -2   1  222.28    9.10
  13  -2   1  233.98    8.80
   2  13   1  224.18    9.10
  13   2  -1  237.98    8.60
  -2  13  -1  222.58    8.90
  13   2  -1  240.18    9.30
  -2 -13   1  235.98    9.30
  -2 -13   1  217.88    9.10
 -13  -2  -1  210.08    9.00
 -13   2   1  239.78    9.10
 -13  -2  -1  217.38    9.40
  13   2  -1  259.37    9.30
   2 -13  -1  226.78    9.80
   2 -13  -1  220.48    8.50
  -2 -13   1  235.98    9.30
  -2  13  -1  233.78    9.40
   2  13   1  219.88    9.20
  -2  13  -1  221.78    9.40
 -13   2   1  204.98    9.00
  13  -2   1  236.98    9.40
 -13  -2  -1  220.88    9.10
  13  -2   1  232.18    8.30
 -13   2   1  222.88    8.40
   2  13   1  250.37   10.00
   2 -13  -1  214.88    9.00
  13  -3  -1   24.90    3.90
  13   3   1   20.90    3.60
   3  13  -1   26.00    4.50
 -13  -3   1   19.60    3.20
  -3 -13  -1   19.60    3.70
  -3 -13  -1   18.20    3.20
   3  13  -1   22.70    3.60
   3  13  -1   23.40    3.90
   3 -13   1   17.00    3.30
  -3  13   1   19.70    3.70
  -3 -13  -1   18.00    3.30
 -13  -3   1   15.80    3.30
 -13   3  -1   17.80    4.00
   3 -13   1   20.60    3.40
 -13  -3   1   19.50    3.40
  -3  13   1   24.40    3.80
 -13   3  -1   24.90    3.90
  13   3   1   24.20    3.00
  13   3   1   29.10    4.60
  -3  13   1   17.40    3.30
   3 -13   1   20.70    3.80
 -13   3  -1   18.70    3.40
  13  -3  -1   22.80    2.60
  13  -3  -1   16.60    2.80
   3  13   1   21.30    3.80
  -3 -13   1   23.70    4.10
 -13  -3  -1   23.60    3.80
  -3 -13   1   20.00    3.80
   3 -13  -1   15.50    3.10
 -13   3   1   24.30    4.30
  13  -3   1   27.90    4.50
   3 -13  -1   20.60    3.70
 -13   3   1   22.90    3.40
  13  -3   1   18.90    3.20
 -13  -3  -1   28.10    4.70
  -3  13  -1   19.50    3.70
  13  -3   1   20.00    3.20
  -3 -13   1   24.00    4.50
 -13  -3  -1   26.20    4.50
  13   3  -1   24.70    3.80
  -3  13  -1   23.80    4.10
  13   3  -1   19.30    3.30
 -13   3   1   15.20    2.90
  13   3  -1   26.40    4.00
   3  13   1   14.90    3.00
  -3  13  -1   24.10    3.90
   3 -13  -1   19.00    3.10
   3  13   1   18.60    3.50
   4 -13   1  616.94   15.40
   4  13  -1  609.64   15.40
  13   4   1  636.94   15.00
 -13  -4   1  612.14   15.00
  13  -4  -1  619.34   14.40
  13   4   1  638.04   15.50
   4 -13   1  556.44   17.70
  13  -4  -1  634.14   15.40
  -4  13   1  615.74   14.70
  -4  13   1  602.64   15.20
   4  13  -1  569.74   14.80
 -13  -4   1  582.94   15.30
  -4  13   1  582.14   15.80
  13   4   1  602.64   14.60
 -13  -4   1  621.34   15.40
  -4 -13  -1  597.34   15.10
 -13   4  -1  559.04   13.50
   4 -13  -1  644.54   14.90
 -13   4   1  609.24   14.60
  13  -4   1  617.04   14.70
   4  13   1  582.04   15.30
 -13  -4  -1  574.44   14.90
 -13  -4  -1  582.04   15.00
  -4 -13   1  554.84   14.50
  -4  13  -1  574.74   15.00
  13   4  -1  603.44   14.50
   4  13   1  640.34   15.90
  13   4  -1  634.84   15.50
  13  -4   1  582.24   14.70
   4  13   1  604.24   15.20
   4 -13  -1  567.34   15.10
 -13   4   1  612.34   13.70
  -4  13  -1  628.84   15.20
  13   4  -1  647.94   15.10
   5  13  -1   74.09    5.60
 -13  -5   1   69.69    5.30
   5 -13   1   84.09    5.80
  13   5   1   69.69    5.30
  13   5   1   74.79    5.30
 -13   5  -1   74.29    5.10
 -13   5  -1   74.09    5.40
  13  -5  -1   80.29    5.70
   5  13  -1   80.59    5.70
  13  -5  -1   77.99    4.70
  13  -5  -1   73.49    5.10
  -5  13   1   76.79    5.30
 -13  -5   1   84.29    5.70
  -5  13   1   78.09    5.60
  -5  13   1   80.39    6.00
   5  13  -1   70.69    5.30
  13   5   1   84.59    5.70
  13  -5   1   77.69    5.40
   5  13   1   83.59    5.90
  13  -5   1   83.39    5.70
   5 -13  -1   76.19    5.30
  -5  13  -1   77.99    5.40
  13   5  -1   79.39    5.60
   5  13   1   84.39    5.90
  -5  13  -1   83.89    6.20
 -13   5   1   80.89    5.10
  13   5  -1   81.69    5.60
  13   5  -1   79.69    5.40
  -5  13  -1   68.29    5.40
 -13  -5  -1   82.09    5.80
  13  -5   1   82.89    5.10
 -13   5   1   78.09    5.40
   5 -13  -1   81.29    5.90
  13   6   1   50.39    4.60
  13  -6  -1   49.30    3.90
  -6 -13  -1   52.99    4.90
   6 -13   1   46.30    4.90
  13  -6  -1   54.29    4.50
  -6  13   1   53.49    4.40
 -13  -6   1   51.59    4.60
   6  13  -1   50.49    4.60
  13   6   1   51.29    4.60
 -13   6  -1   47.50    4.50
  -6  13   1   46.40    4.50
   6 -13   1   51.59    4.70
 -13   6  -1   47.90    4.10
  -6 -13  -1   53.89    4.80
 -13   6  -1   50.99    4.90
  -6  13  -1   48.80    4.70
 -13   6   1   50.09    4.10
  13  -6   1   54.59    4.20
 -13   6   1   48.60    4.50
  -6 -13   1   55.69    4.90
  13  -6   1   50.99    4.50
  13   6  -1   47.50    4.40
   6 -13  -1   51.69    4.50
   6 -13  -1   47.30    5.00
 -13  -6  -1   43.40    4.50
 -13   6   1   56.19    5.20
  13   6  -1   52.39    4.70
  -6  13  -1   46.80    4.30
  -6 -13   1   57.09    5.10
  13   6  -1   52.49    4.50
 -13   7  -1   45.80    4.10
 -13  -7   1   48.80    4.70
  13  -7  -1   45.50    7.20
  -7  13   1   44.40    4.90
  13  -7  -1   44.70    3.80
  13  -7  -1   47.70    4.40
  -7 -13  -1   50.19    4.80
  -7  13   1   38.20    4.20
 -13   7  -1   45.40    4.70
  -7  13   1   40.90    3.90
  -7 -13  -1   45.90    4.60
 -13   7   1   42.10    4.20
  -7  13  -1   42.20    4.20
 -13  -7  -1   39.50    4.30
   7  13   1   47.70    4.60
 -13  -7  -1   42.50    4.40
  -7 -13   1   45.10    4.70
 -13   7   1   45.60    4.80
 -13  -7  -1   41.30    4.40
  13  -7   1   44.50    4.30
  13  -7   1   42.70    4.40
  -7  13  -1   41.40    4.50
 -13   7   1   45.50    3.90
   7 -13  -1   46.60    5.00
  13  -7   1   47.80    4.00
   7 -13  -1   45.50    4.20
  -7 -13   1   46.20    4.50
  -7 -13   1   39.60    4.20
  13   7  -1   44.10    4.30
  -7  13  -1   42.80    4.40
  -7  13  -1   43.40    4.70
  13   7  -1   47.10    4.50
  -8 -13  -1  151.78    8.10
  13   8   1  180.08    8.90
 -13   8  -1  163.68    8.50
   8  13  -1  152.38    8.00
  -8  13   1  160.68    9.00
  13  -8  -1  146.39    6.80
   8  13  -1  147.59    8.10
  -8  13   1  160.18    8.10
  -8  13   1  153.18    8.60
 -13  -8   1  156.98    8.30
  13  -8  -1  164.58    8.60
 -13   8  -1  159.08    7.60
  13  -8  -1  163.28    8.10
  -8 -13  -1  158.98    8.50
  -8  13   1  168.48    7.80
 -13  -8   1  157.88    8.40
 -13  -8   1  162.38    8.30
  -8  13   1  186.08    9.70
  13   8   1  169.98    8.60
 -13   8  -1  166.78    9.00
  13   8  -1  171.78   10.20
   8  13   1  164.88    8.50
  -8 -13   1  161.78    8.30
 -13   8   1  167.18    9.00
   8  13   1  138.29    7.80
  -8  13  -1  155.98    8.00
 -13  -8  -1  166.98    8.70
  -8 -13   1  167.28    8.70
  -8  13  -1  155.18    7.80
 -13  -8  -1  150.38    8.10
  -8  13  -1  180.18    9.50
 -13   8   1  159.38    7.30
  -8  13  -1  157.38    8.90
  -8  13  -1  156.68    8.70
   8  13   1  186.58    9.00
 -13  -8  -1  171.98    8.90
  -8 -13   1  169.78    8.90
 -13  -9   1   14.40    3.30
  -9  13   1   16.30    4.20
   9  13  -1   12.00    2.80
 -13   9  -1   13.10    3.00
  13   9   1   15.80    3.90
  -9 -13  -1   13.40    3.40
  -9 -13  -1   10.80    2.80
  -9  13   1   17.70    4.30
 -13   9  -1   21.60    5.00
  -9 -13  -1   21.10    4.20
 -13   9  -1   13.40    3.30
 -13  -9   1   20.80    4.20
  -9  13   1    9.80    2.90
  -9  13   1   13.10    3.40
  -9  13   1   17.40    4.00
  13  -9  -1   14.00    3.60
  13   9   1   16.60    3.60
  13   9   1   19.20    3.90
  13  -9  -1   15.50    3.10
   9  13  -1   13.10    3.00
   9  13  -1   14.20    3.40
 -13  -9   1   12.70    3.10
  -9 -13   1   13.60    3.10
 -13   9   1   19.30    4.50
  -9  13  -1   13.10    3.20
  -9  13  -1   18.40    4.40
 -13   9   1   21.70    4.80
  -9  13  -1   12.90    3.40
  13   9  -1   14.20    3.30
   9  13   1   15.90    3.50
  13   9  -1   12.10    2.80
  -9  13  -1   14.80    3.50
  -9 -13   1   13.20    3.40
 -13  -9  -1    8.90    2.40
  13  -9   1   11.70    3.70
 -13   9   1   17.30    3.40
   9  13   1   13.80    3.20
  13   9  -1   11.50    3.00
  -9 -13   1    6.50    2.30
  13  -9   1   20.60    4.10
 -13  -9  -1   12.10    3.00
  -9  13  -1   10.00    2.80
  -9  13  -1   12.80    2.80
 -13  -9  -1   15.90    3.60
 -13  10  -1   28.30    5.20
 -10  13   1   24.00    4.80
 -10 -13  -1   24.40    4.70
  13  10   1   25.10    4.70
 -10 -13  -1   19.60    3.80
 -13 -10   1   24.90    4.50
 -13 -10   1   15.00    3.30
 -13  10  -1   24.30    4.80
 -13  10  -1   28.10    4.70
 -10  13   1   23.70    4.30
 -13  10  -1   28.40    5.40
 -13  10  -1   22.00    4.00
 -10  13   1   19.40    3.90
 -13 -10   1   18.30    3.70
 -10  13   1   17.40    3.80
  10  13  -1   23.00    4.30
  10  13  -1   25.10    4.70
  10  13  -1   24.20    4.40
 -10  13   1   18.90    3.30
  13  10   1   21.60    4.00
 -13  10  -1   26.60    4.50
  13  10   1   26.20    5.00
 -10  13   1   17.20    3.30
 -10 -13  -1   16.50    3.40
  13  10  -1   22.40    4.40
  13  10  -1   23.50    4.50
 -10  13  -1   25.90    5.40
 -13  10   1   16.70    3.70
 -10 -13   1   18.30    3.70
 -13  10   1   16.00    3.30
  10  13   1   23.50    4.30
 -10  13  -1   28.20    5.20
 -10  13  -1   19.80    3.60
 -13  10   1   24.70    4.60
 -10  13  -1   22.80    4.50
 -13 -10  -1   19.20    4.30
  13  10  -1   22.20    4.30
 -13 -10  -1   18.20    3.50
 -13  10   1   21.90    4.20
 -10 -13   1   21.60    4.70
  10  13   1   21.00    3.90
 -13  10   1   21.80    3.70
 -10  13  -1   18.80    3.60
 -13  10   1   26.50    4.40
 -13 -10  -1   24.00    4.50
 -10  13  -1   24.10    4.40
 -10 -13   1   25.90    4.90
  10  13   1   21.20    4.10
 -13  11  -1   40.90    6.20
 -11 -13  -1   41.80    4.70
  11  13  -1   44.10    4.80
 -13  11  -1   37.10    4.20
 -13  11  -1   38.20    4.60
 -11  13   1   43.30    4.80
 -11  13   1   37.50    4.70
 -11 -13  -1   39.30    4.60
  11  13  -1   39.70    4.50
 -11 -13  -1   37.40    4.40
 -13 -11   1   38.40    4.40
  13  11   1   40.50    4.50
 -11  13   1   41.80    5.10
 -11  13   1   42.10    5.10
 -11  13   1   39.80    4.30
  13  11   1   44.80    4.90
 -13 -11   1   39.50    4.70
 -13  11  -1   42.40    4.80
 -13  11  -1   40.40    4.90
 -13  11  -1   37.60    4.20
 -11  13   1   35.40    4.10
  11  13  -1   39.80    4.60
 -13 -11   1   37.30    4.50
 -13 -11  -1   44.50    5.00
 -13 -11  -1   35.40    4.30
 -11 -13   1   37.00    4.40
 -11  13  -1   40.30    4.80
  13  11  -1   39.50    4.50
 -13 -11  -1   41.40    4.70
  11  13   1   39.00    4.50
 -11  13  -1   35.20    4.00
 -11 -13   1   37.40    4.40
 -11  13  -1   43.00    5.30
 -13  11   1   36.60    4.50
 -11  13  -1   40.50    4.70
  13  11  -1   43.20    4.70
 -11  13  -1   35.90    4.30
 -13  11   1   37.10    4.00
 -13  11   1   41.60    4.40
 -11  13  -1   36.00    5.70
 -11 -13   1   37.40    4.50
  13  11  -1   40.20    4.60
 -13  11   1   41.40    4.80
  11  13   1   38.50    4.50
  11  13   1   33.70    4.20
  12  13  -1   -0.10    1.00
  13  12   1    0.00    1.10
 -13  12  -1    0.30    1.20
 -12  13   1    0.20    1.00
 -12  13   1    0.40    1.10
 -13  12  -1    0.60    1.20
 -13 -12   1    0.00    1.00
 -12  13   1    0.50    1.20
 -13  12  -1    0.30    1.10
 -13 -12   1    0.10    0.90
 -12 -13  -1   -0.10    0.90
 -13  12  -1    0.70    1.40
 -12  13   1   -0.10    1.00
  13  12   1    0.10    1.00
  12  13  -1    0.20    1.10
 -12 -13  -1    0.60    1.30
  12  13  -1    0.30    1.10
 -13 -12   1    1.10    1.30
 -12  13   1   -0.10    0.70
 -13  12  -1    0.10    1.10
 -12 -13  -1    0.90    1.30
 -12  13   1    1.00    1.40
  13  12   1   -0.20    1.10
 -12  13  -1   -0.20    0.90
 -13  12   1    0.00    0.80
 -13  12   1    0.60    1.20
 -12  13  -1    0.30    1.10
 -13  12   1   -0.10    0.80
 -12 -13   1    0.00    1.00
  13  12  -1    0.30    1.10
 -12  13  -1   -0.40    0.90
 -12 -13   1   -0.20    0.80
  12  13   1    0.40    1.10
  13  12  -1    0.40    1.00
 -12 -13   1    0.30    1.10
 -13 -12  -1    0.20    1.10
 -12  13  -1    0.20    1.10
  13  12  -1    0.20    1.10
 -13 -12  -1    0.10    0.90
 -13  12   1    0.20    1.10
  12  13   1    0.80    1.10
 -12  13  -1    0.30    1.20
 -13 -12  -1    0.30    1.10
  12  13   1    0.40    1.00
 -13  13  -1   46.60    4.90
 -13 -13   1   41.70    4.90
 -13 -13  -1   45.20    5.10
  13  13   1   48.70    5.30
  13  13  -1   46.20    5.10
  13  13   1   49.99    5.40
 -13 -13   1   49.30    5.20
 -13  13  -1   41.70    5.10
 -13  13   1   44.90    5.10
 -13  13  -1   43.20    5.00
  13  13   1   52.69    5.40
 -13  13   1   45.00    5.20
  13  13  -1   49.90    5.40
 -13  13  -1   49.80    5.70
 -13 -13  -1   44.10    5.30
 -13 -13   1   39.60    4.80
 -13  13   1   49.10    5.60
 -13  13   1   52.89    5.90
 -13  13   1   43.70    4.60
 -13  13   1   48.70    4.90
 -13  13  -1   43.30    5.40
  13  13  -1   44.70    5.00
 -13 -13  -1   47.40    5.10
   0  14  -1    0.20    0.80
 -14   0  -1    0.30    0.80
  14   0   1   -0.20    0.60
   0 -14  -1    0.40    0.80
   0 -14   1    0.30    0.90
   0  14   1    0.00    0.70
  14   0   1    0.00    0.90
  14   0   1    0.30    0.80
   0  14  -1    0.30    0.90
  14   0  -1    0.50    0.90
 -14   0  -1    0.00    0.70
 -14   0   1    0.10    0.80
   0  14   1    0.50    0.90
  14   0  -1    0.70    0.90
   0  14   1    0.10    0.90
  14   0  -1    0.00    0.70
   0  14  -1    0.40    0.80
 -14   0   1   -0.10    0.60
  -1 -14  -1   49.50    4.50
 -14  -1   1   43.00    4.20
   1  14  -1   42.10    4.30
 -14   1  -1   44.00    4.10
  14   1   1   48.60    4.20
  -1  14   1   49.80    4.70
  14   1   1   48.00    4.30
  14  -1  -1   49.20    4.00
  -1  14   1   51.09    4.90
 -14   1  -1   43.00    4.20
  -1  14   1   48.20    4.40
   1 -14   1   42.20    4.10
   1  14  -1   46.40    4.50
  14  -1  -1   48.40    4.50
  14   1   1   42.90    4.20
  14  -1  -1   47.20    4.20
 -14  -1   1   42.90    4.10
  -1  14  -1   44.20    4.40
  14   1  -1   46.50    4.10
   1 -14  -1   43.90    4.10
 -14   1   1   46.90    4.30
  14  -1   1   48.30    4.10
 -14  -1  -1   43.80    4.20
   1  14   1   43.10    4.40
  14   1  -1   51.49    4.40
   1  14   1   49.90    4.50
  14  -1   1   49.60    4.40
  -1  14  -1   47.90    4.70
  14   1  -1   47.40    4.40
  -1  14  -1   47.20    4.40
   1  14   1   45.90    4.40
 -14  -1  -1   45.80    4.40
 -14   1   1   47.00    4.20
 -14   2  -1   81.49    5.70
 -14  -2   1   85.79    5.90
   2  14  -1   85.29    5.90
   2  14  -1   82.79    6.00
  14   2   1   72.09    5.20
  14   2   1   80.49    5.30
 -14  -2   1   78.59    5.60
  -2  14   1   71.09    5.50
  14  -2  -1   74.89    5.50
  14  -2  -1   77.29    4.90
 -14   2  -1   73.49    5.50
 -14   2  -1   72.59    5.80
  -2 -14  -1   77.39    6.70
  14  -2  -1   80.89    5.30
  -2  14   1   77.29    5.50
   2 -14   1   83.79    5.70
   2 -14  -1   77.99    5.40
  14  -2   1   81.99    5.20
 -14  -2  -1   77.69    5.70
 -14   2   1   72.09    5.20
  -2  14  -1   77.69    5.60
  14  -2   1   76.39    5.30
  14   2  -1   83.99    5.80
  14   2  -1   82.69    5.50
  14   2  -1   80.69    5.30
  -2 -14   1   73.49    5.40
  -2  14  -1   80.19    6.00
   2  14   1   82.69    5.90
 -14  -2  -1   82.09    6.20
   2  14   1   66.79    5.50
 -14   2   1   76.69    5.20
  14   3   1  311.57   10.60
 -14  -3   1  315.27   11.10
  -3 -14  -1  309.17   11.00
  14  -3  -1  302.57   10.20
   3  14  -1  314.97   11.40
 -14   3  -1  277.97   10.00
  -3  14   1  279.67   10.60
   3  14  -1  273.37   12.20
 -14  -3   1  307.97   11.00
   3 -14   1  315.57   10.90
  -3 -14  -1  281.77   11.00
 -14   3  -1  300.27   10.90
 -14   3  -1  342.27   12.20
  14  -3  -1  344.77   10.20
  14   3   1  312.77   11.60
   3 -14   1  270.97   10.80
  -3  14   1  331.07   11.00
  14   3  -1  321.67   10.80
 -14   3   1  283.67   11.00
  -3 -14   1  305.07   11.00
 -14   3   1  318.47   11.00
  14  -3   1  330.07   10.30
  -3  14  -1  313.87   11.00
  14  -3   1  328.57   11.00
  14   3  -1  328.17   11.30
 -14  -3  -1  315.17   11.70
   3  14   1  317.37   11.40
  14   3  -1  291.37   10.30
 -14   3   1  285.07    9.80
   3 -14  -1  291.77   11.50
 -14  -3  -1  307.27   11.20
   3 -14  -1  303.07   10.40
 -14  -4   1    7.50    2.60
   4 -14   1    5.90    2.30
  -4 -14  -1    6.40    2.40
   4 -14   1    4.00    1.80
 -14  -4   1    7.40    2.50
  -4  14   1    5.00    2.00
  14   4   1    5.50    1.90
   4 -14   1    5.30    2.00
  -4 -14  -1    6.70    2.30
 -14   4  -1    6.20    2.10
  -4 -14  -1    4.70    1.90
  -4  14   1    5.20    1.80
 -14   4  -1    5.30    2.00
  14   4   1    6.10    2.10
  14  -4  -1    2.30    1.30
  14  -4  -1    7.60    2.40
  -4  14  -1    4.20    1.70
   4 -14  -1    5.10    1.80
  14  -4   1    7.90    2.20
 -14  -4  -1    5.50    2.10
  14  -4   1    5.70    2.00
 -14   4   1    3.80    1.60
 -14   4   1    6.90    2.30
 -14   4   1    3.50    1.50
  14   4  -1    4.90    1.80
  14   4  -1    6.60    2.20
   4 -14  -1    7.00    2.70
  -4 -14   1    6.60    2.20
  -5  14   1    1.30    1.30
 -14   5  -1    0.30    0.90
  14  -5  -1    1.00    1.20
   5  14  -1    0.50    1.00
  14  -5  -1    0.60    0.80
   5 -14   1    1.30    1.20
  -5 -14  -1    0.20    0.80
  14  -5  -1   -0.10    0.70
  -5 -14  -1    0.80    1.00
 -14  -5   1    0.80    1.20
  -5  14   1    1.00    1.40
   5 -14   1    0.10    1.00
  -5 -14  -1    0.20    0.80
   5  14  -1    0.30    0.80
  14   5   1    0.40    1.00
   5 -14   1    0.10    0.90
  -5 -14   1    0.00    0.80
 -14   5   1    0.00    0.80
  -5 -14   1    0.50    1.00
 -14  -5  -1    1.30    1.30
  14  -5   1   -0.10    0.80
   5 -14  -1    1.40    1.30
  14  -5   1    0.20    0.80
   5 -14  -1    1.20    1.10
  14  -5   1    0.50    0.90
  14   5  -1    0.40    1.00
 -14   5   1    0.10    0.70
 -14  -5  -1    0.60    1.10
   5 -14  -1    0.60    1.10
  14   5  -1    1.10    1.10
  -5  14  -1    0.60    1.00
  -5 -14   1    0.70    1.10
 -14   5   1    0.40    0.90
  14  -6  -1   74.09    4.80
  -6 -14  -1   69.99    5.60
  14   6   1   68.59    5.50
 -14   6  -1   76.29    5.30
   6 -14   1   74.39    6.00
  14  -6  -1   70.59    5.40
   6 -14   1   62.19    5.80
 -14  -6   1   65.39    5.50
   6 -14   1   68.99    5.50
  -6 -14  -1   66.79    5.50
  -6 -14  -1   69.59    5.60
  -6  14   1   73.39    5.40
   6  14  -1   63.49    5.40
 -14  -6   1   74.79    5.70
  -6  14   1   69.79    6.00
   6  14  -1   76.79    5.80
  -6 -14   1   81.89    6.10
 -14  -6  -1   68.09    5.60
   6 -14  -1   79.59    6.20
  -6  14  -1   66.69    5.60
  14   6  -1   68.19    5.50
   6 -14  -1   70.09    6.20
  -6 -14   1   65.29    5.40
   6  14   1   72.89    5.70
  -6  14  -1   65.59    5.70
  -6 -14   1   70.39    5.60
 -14   6   1   74.39    6.10
   6 -14  -1   76.29    5.70
  -6  14  -1   64.99    5.10
   6  14   1   69.29    5.60
   6  14   1   70.89    5.70
 -14  -6  -1   67.49    5.70
 -14  -6  -1   71.39    5.60
  14  -6   1   73.19    5.00
  14  -6   1   76.19    5.80
  -7  14   1  166.88    9.10
 -14  -7   1  180.88    9.10
  -7  14   1  166.88    8.10
   7  14  -1  178.48    8.80
  -7  14   1  163.08    8.80
  14   7   1  160.38    8.50
  -7 -14  -1  172.68    9.00
  14  -7  -1  151.48    7.80
  -7 -14  -1  154.48    8.40
 -14   7  -1  189.88    9.70
   7  14  -1  169.88    8.80
  14  -7  -1  173.08    8.80
  14   7   1  164.48    8.60
 -14   7  -1  156.48    8.30
  14   7   1  172.58    8.60
  14  -7  -1  165.18    7.30
   7  14  -1  150.38    8.30
 -14  -7   1  178.58    8.90
 -14   7  -1  158.58    7.70
   7 -14   1  170.48    9.50
 -14  -7   1  159.98    8.70
 -14   7   1  172.78    9.20
  14   7  -1  154.18    8.20
  14   7  -1  180.98    9.00
 -14  -7  -1  176.88    9.10
  -7  14  -1  166.98    9.10
 -14  -7  -1  169.78    9.00
   7  14   1  171.68    8.70
  -7 -14   1  174.28    9.00
  -7 -14   1  162.08    8.50
   7  14   1  166.58    8.80
   7 -14  -1  171.78    9.00
 -14   7   1  161.18    7.50
  14  -7   1  166.98    7.60
  -7  14  -1  156.28    8.50
  14  -7   1  177.58    9.00
 -14  -7  -1  150.28    8.20
  -7  14  -1  166.88    8.20
  -7 -14   1  162.08    8.50
   7 -14  -1  172.68    9.70
   7  14   1  146.49    8.20
  14   8   1   71.69    5.70
  14  -8  -1   72.29    5.90
 -14   8  -1   72.39    5.90
  -8  14   1   71.39    6.10
  -8  14   1   74.69    6.00
 -14  -8   1   79.89    6.30
  14   8   1   79.29    6.10
  14  -8  -1   71.59    5.10
  -8 -14  -1   68.59    5.70
  -8 -14  -1   72.39    5.90
 -14  -8   1   66.79    5.60
  -8  14   1   74.39    5.80
  -8  14   1   73.89    5.50
  -8  14   1   72.59    6.30
  -8 -14  -1   92.79    6.70
   8  14  -1   79.09    6.10
 -14   8  -1   72.29    6.10
 -14  -8   1   63.89    5.60
  -8  14   1   76.29    6.50
  14   8   1   80.19    6.20
 -14   8  -1   69.99    5.30
   8  14  -1   77.09    6.10
  -8  14  -1   74.19    5.70
  -8 -14   1   79.79    6.30
  14  -8   1   74.49    6.00
   8  14   1   70.59    5.80
  -8  14  -1   78.49    6.50
  -8  14  -1   72.09    6.20
  14   8  -1   74.09    5.90
 -14   8   1   72.69    5.20
  14   8  -1   72.29    5.70
 -14  -8  -1   73.49    5.90
  -8  14  -1   76.99    6.00
  -8  14  -1   71.49    6.20
 -14   8   1   69.79    5.70
  14   8  -1   71.79    5.80
  14  -8   1   71.09    5.60
   8  14   1   66.49    5.60
   8  14   1   65.99    5.70
  -8 -14   1   71.69    5.80
  -8  14  -1   73.09    5.90
 -14  -8  -1   84.59    6.50
 -14   8   1   73.09    6.30
  14  -8   1   74.29    5.30
  -8 -14   1   72.09    5.90
 -14  -8  -1   71.19    5.90
  -9  14   1   10.30    3.00
 -14   9  -1    8.80    2.60
  -9  14   1   11.50    3.20
   9  14  -1    9.10    2.60
   9  14  -1    9.70    3.00
   9  14  -1    9.20    2.60
 -14   9  -1    9.20    2.80
  -9 -14  -1   10.50    3.10
  -9  14   1   13.90    3.30
  14   9   1    6.70    2.30
 -14  -9   1    6.60    2.30
 -14   9  -1    8.50    2.60
  -9  14   1   10.60    3.10
 -14  -9   1   10.20    3.00
  14  -9  -1   10.70    2.90
  -9  14   1   11.80    3.70
  14   9   1    8.90    2.60
 -14  -9   1   10.00    3.00
  14   9   1   10.40    2.90
  -9  14   1    7.70    2.50
  -9 -14  -1    7.70    2.40
  -9 -14  -1    8.90    2.80
  14  -9  -1   11.20    2.80
  14  -9  -1    9.50    2.80
  14   9  -1   10.50    2.90
  -9  14  -1    9.50    2.80
  -9  14  -1   11.70    3.10
 -14  -9  -1    9.10    2.70
 -14   9   1    9.80    2.50
  14   9  -1    7.10    2.30
  -9  14  -1    8.70    2.80
   9  14   1   10.10    2.70
   9  14   1   10.20    2.90
  14  -9   1   10.60    2.60
  14   9  -1   12.30    3.20
  -9 -14   1   11.00    3.10
  -9  14  -1    8.70    2.70
 -14   9   1    9.10    3.00
   9  14   1   14.00    3.70
 -14   9   1   10.30    3.00
  -9  14  -1    8.60    3.00
  -9 -14   1    8.70    2.70
  14  -9   1   10.00    2.80
 -14  -9  -1   10.40    2.80
  -9 -14   1    7.70    2.40
 -14  -9  -1    8.60    2.70
 -14 -10   1   24.10    4.60
 -10 -14  -1   25.30    4.60
  14  10   1   25.80    4.80
 -10 -14  -1   18.10    3.80
 -10  14   1   19.80    3.90
  14  10   1   30.00    5.40
 -10  14   1   28.50    4.60
 -14 -10   1   23.80    4.30
 -10 -14  -1   25.50    4.60
  10  14  -1   22.50    4.00
  14  10   1   28.20    6.00
 -14 -10   1   26.60    4.70
  10  14  -1   28.00    5.10
 -14  10  -1   22.70    4.00
  10  14  -1   22.50    4.20
 -14  10  -1   26.80    4.90
 -10  14   1   19.60    4.00
 -10  14   1   19.10    3.70
 -14  10  -1   25.90    5.00
 -10  14   1   22.50    4.70
 -10  14   1   24.60    4.70
 -10  14  -1   23.50    4.80
 -10 -14   1   23.00    4.50
 -14  10   1   23.40    4.00
 -14 -10  -1   21.10    4.30
 -14  10   1   26.30    4.30
 -14  10   1   24.70    4.60
 -10  14  -1   22.30    4.50
  10  14   1   26.20    5.00
 -10  14  -1   27.70    4.80
 -14  10   1   25.30    5.30
  14  10  -1   21.20    4.10
 -14 -10  -1   24.70    4.50
 -14  10   1   21.10    3.80
 -10 -14   1   24.70    4.90
 -10 -14   1   25.90    4.70
 -14 -10  -1   23.30    4.40
  10  14   1   29.20    5.10
 -14  10   1   19.50    4.30
  14  10  -1   23.80    4.00
  14  10  -1   30.20    5.50
 -10  14  -1   22.10    4.20
 -10  14  -1   24.30    5.00
 -14  11  -1  399.36   13.30
  14  11   1  420.06   14.40
 -11  14   1  387.86   13.20
 -11 -14  -1  388.96   14.00
 -14 -11   1  413.56   14.50
 -11 -14  -1  380.66   13.90
 -14  11  -1  413.36   14.60
 -14  11  -1  443.66   15.90
 -11  14   1  440.36   16.00
 -14 -11   1  437.66   14.80
  14  11   1  410.96   14.50
  11  14  -1  423.66   14.70
 -14  11  -1  408.06   14.80
 -11  14   1  380.56   14.40
 -11  14   1  411.96   15.10
 -14 -11   1  373.26   13.60
  14  11   1  376.66   13.80
 -11  14   1  424.76   14.80
  11  14  -1  420.36   14.40
 -11  14   1  393.16   12.90
 -14  11  -1  414.96   15.30
  11  14  -1  416.56   14.40
 -11  14  -1  401.46   15.00
 -14  11   1  412.36   13.20
 -11  14  -1  420.86   15.50
  11  14   1  410.76   14.10
 -14 -11  -1  403.26   14.40
 -11  14  -1  409.16   14.60
  11  14   1  397.96   14.30
 -14  11   1  389.96   14.10
  14  11  -1  424.56   14.60
 -14  11   1  390.16   14.20
 -11  14  -1  414.76   15.30
 -11 -14   1  418.46   14.80
 -14  11   1  385.76   12.50
  11  14   1  408.56   14.30
 -11 -14   1  381.36   13.70
 -14 -11  -1  399.36   14.20
 -14  11   1  385.86   15.00
 -14 -11  -1  403.06   14.60
  14  11  -1  407.66   14.10
 -14  11   1  422.16   15.60
 -11 -14   1  410.66   14.40
  14  11  -1  463.95   15.30
 -12 -14  -1   87.89    7.00
 -14 -12   1   82.09    6.90
 -14 -12   1   88.09    7.00
  12  14  -1   89.59    6.80
 -14  12  -1   87.99    7.10
 -14 -12   1   97.39    7.20
  14  12   1   81.29    6.60
 -14  12  -1   87.69    7.20
 -12  14   1   88.79    7.00
 -12  14   1   94.89    7.60
  12  14  -1   90.29    6.90
 -14  12  -1   89.79    7.50
 -12  14   1   83.89    6.30
 -12 -14  -1   94.99    7.10
 -12 -14  -1   86.09    6.90
  12  14  -1  102.49    7.40
 -14  12  -1   94.79    7.60
 -12  14   1   86.39    7.20
 -12  14   1   86.69    7.10
  14  12   1   96.49    7.40
  14  12   1   90.39    7.00
 -12 -14   1  105.89    7.60
 -14  12   1   92.99    7.20
 -12  14  -1   82.69    7.00
 -14  12   1   89.49    6.50
 -12  14  -1   94.79    7.60
 -12  14  -1   93.29    7.70
  12  14   1  101.59    7.40
 -14 -12  -1   96.09    7.30
 -14  12   1   90.59    6.30
 -14 -12  -1   89.09    6.90
 -12 -14   1   86.59    6.90
 -12  14  -1   86.39    6.90
  14  12  -1   87.79    6.80
 -12  14  -1   89.59    6.70
 -14  12   1   90.29    7.20
  14  12  -1  103.59    7.50
  14  12  -1   91.19    6.90
 -14 -12  -1   89.99    7.10
  12  14   1  102.89    7.60
 -12 -14   1   93.39    7.30
  12  14   1   87.99    6.90
 -13  14   1    2.80    2.00
 -13 -14  -1    2.90    1.70
 -13 -14  -1    3.90    2.00
 -14  13  -1    4.80    2.30
  13  14  -1    3.60    2.10
  14  13   1    3.10    1.80
 -13 -14  -1    3.80    2.10
  13  14  -1    4.20    2.10
 -14  13  -1    2.20    1.70
 -13  14   1    3.60    2.30
  14  13   1    3.00    1.80
  13  14  -1    2.80    1.80
 -14 -13   1    2.90    1.90
 -13  14   1    5.30    2.50
 -14  13  -1    2.90    1.90
 -13  14   1    4.10    2.00
 -14  13  -1    2.90    2.10
 -14 -13   1    4.40    2.40
 -14  13  -1    4.00    2.30
 -13  14   1    4.40    2.40
  14  13   1    3.00    1.80
 -14 -13   1    2.40    1.80
 -13  14  -1    2.80    2.00
 -13 -14   1    3.20    1.90
 -13  14  -1    3.70    2.10
 -13  14  -1    2.70    1.80
 -14  13   1    4.40    2.10
 -13 -14   1    2.60    1.70
 -14 -13  -1    4.70    2.50
 -13  14  -1    3.70    2.20
 -14 -13  -1    4.40    2.30
 -14  13   1    2.90    1.90
 -13 -14   1    3.70    2.00
 -14 -13  -1    4.50    2.40
  14  13  -1    3.00    1.90
 -13  14  -1    2.50    2.00
  13  14   1    3.70    2.10
  13  14   1    2.90    1.90
  13  14   1    3.40    2.00
  14  13  -1    3.80    2.10
  14  13  -1    3.30    2.00
 -13  14  -1    2.70    1.90
 -14  13   1    5.50    2.60
 -14  14  -1   47.00    5.70
  14  14  -1   32.60    5.30
 -14  14  -1   37.50    5.90
 -14 -14  -1   45.10    5.30
  14  14  -1   34.00    5.40
 -14  14  -1   40.40    6.30
  14  14   1   41.60    5.10
  14  14  -1   40.50    6.20
 -14  14  -1   35.50    5.90
 -14 -14   1   45.70    6.90
 -14 -14   1   36.50    5.60
 -14 -14   1   37.40    5.90
 -14  14   1   38.10    6.00
 -14 -14  -1   33.40    5.40
 -14  14   1   38.90    4.60
  14  14   1   38.40    6.20
 -14  14   1   41.90    6.80
 -14  14   1   36.80    5.90
 -14 -14  -1   37.20    5.90
  14  14   1   42.40    5.20
 -14  14   1   45.50    7.40
 -14  14  -1   37.20    4.70
 -14  14  -1   35.70    7.10
   0  15   1   16.30    3.20
   0 -15  -1   16.00    3.20
 -15   0  -1   21.90    4.30
   0 -15  -1   17.60    3.40
  15   0  -1   25.80    4.20
  15   0   1   21.10    3.70
   0 -15   1   18.10    3.70
   0  15   1    8.10    2.60
  15   0   1   20.60    3.90
 -15   0   1   15.70    3.30
  15   0  -1   16.10    3.70
   0 -15   1   23.00    4.20
 -15   0  -1   19.60    3.80
   0 -15   1   15.50    3.60
  15   0  -1   19.90    3.40
 -15   0   1   17.50    3.40
   0  15  -1   14.90    3.30
   0  15   1   17.20    3.70
  15  -1  -1   33.90    3.70
  -1 -15  -1   35.70    4.10
   1  15  -1   35.10    4.10
  -1  15   1   30.40    3.70
  15   1   1   35.80    4.00
  15   1   1   31.20    3.50
 -15  -1   1   32.60    3.80
  15  -1  -1   34.30    3.50
 -15   1  -1   34.60    3.90
  -1 -15  -1   38.80    5.90
   1 -15   1   31.50    3.90
 -15   1  -1   31.10    4.90
  15  -1  -1   33.50    4.00
  -1  15   1   33.10    5.00
  -1  15   1   33.80    4.10
 -15  -1   1   33.40    4.10
   1 -15   1   33.40    4.10
 -15  -1  -1   37.20    5.70
   1  15   1   33.40    4.10
   1 -15  -1   35.20    5.60
  -1  15  -1   26.50    4.20
  15   1  -1   34.40    3.60
  15  -1   1   28.80    3.60
 -15  -1  -1   31.50    3.80
   1 -15  -1   31.30    3.80
 -15   1   1   32.20    3.70
  15   1  -1   20.40    4.20
   1  15   1   27.60    4.40
  -1 -15   1   34.50    4.00
  15  -1   1   32.90    3.90
  15  -1   1   33.90    3.60
 -15   1   1   35.20    4.30
  -1 -15   1   26.30    4.20
  15   1  -1   34.30    3.80
  -1 -15   1   34.80    4.00
  -1  15  -1   23.10    3.90
 -15  -2   1  229.08   10.20
 -15   2  -1  245.68    9.80
  15   2   1  262.67   10.10
  15  -2  -1  254.47   10.20
  15   2   1  247.08   10.20
  15  -2  -1  248.78    9.60
  -2 -15  -1  267.77   10.60
 -15   2  -1  240.48   10.50
   2 -15   1  254.57   11.10
  -2  15   1  248.68   10.70
  15  -2  -1  252.57    9.10
   2 -15   1  258.77   10.70
  -2  15   1  239.88    9.90
  -2  15   1  227.08   10.00
  -2 -15  -1  249.88   10.20
  -2 -15   1  228.98    9.70
 -15   2   1  236.98   10.40
  15   2  -1  265.17    9.80
  -2 -15   1  241.08   10.30
  15   2  -1  256.77   10.30
  15   2  -1  237.18    9.50
  -2 -15   1  244.28   10.10
  15  -2   1  268.27    9.60
 -15   2   1  240.58    9.60
  15  -2   1  269.27   10.60
  -2  15  -1  267.97   10.50
   2 -15  -1  225.18    9.30
   2 -15  -1  253.67   10.40
 -15  -2  -1  251.97   10.90
 -15  -2  -1  256.17   10.60
  -2  15  -1  248.68   10.60
   2  15   1  248.78   10.40
   2 -15  -1  240.08   10.70
   2  15   1  252.07   10.70
 -15  -3   1   97.79    6.50
 -15  -3   1   99.99    6.90
  -3 -15  -1   98.69    6.60
  -3  15   1   92.39    6.30
 -15   3  -1   94.89    6.70
  15   3   1   91.29    6.30
   3 -15   1   90.19    6.80
   3 -15   1  100.69    6.90
  -3 -15  -1   89.59    6.40
   3  15  -1   88.09    6.30
 -15   3  -1   88.19    6.20
  15  -3  -1   96.39    5.70
  -3  15   1   99.09    6.90
 -15   3  -1   98.59    6.30
  15  -3  -1   97.99    6.40
  15  -3  -1   93.39    6.00
  15   3   1   95.59    6.20
   3  15  -1  101.39    6.80
  -3 -15  -1  100.99    6.60
  -3  15   1   93.09    6.40
  15   3  -1   81.89    5.90
   3  15   1   87.29    6.10
  -3  15  -1   95.19    6.80
  -3 -15   1   91.09    6.40
 -15  -3  -1   95.49    6.80
   3 -15  -1   87.99    6.60
  -3 -15   1  104.09    6.80
   3  15   1   91.69    6.60
 -15   3   1   93.99    6.70
  15  -3   1   93.59    5.70
 -15  -3  -1   97.39    6.60
  15  -3   1   93.79    6.40
  -3 -15   1   98.89    6.50
   3 -15  -1  101.19    6.40
 -15   3   1   87.29    5.80
  15   3  -1   91.09    6.10
  15   3  -1   97.19    6.00
  -3  15  -1   90.19    6.40
  -3  15  -1   90.89    6.20
   3 -15  -1  108.19    7.00
   4  15  -1    0.10    0.90
  15   4   1    0.30    1.00
  15  -4  -1    0.70    1.00
 -15  -4   1    0.00    0.80
  15   4   1    0.00    0.90
   4 -15   1    0.50    1.20
   4 -15   1    0.40    1.10
  15  -4  -1    0.20    0.80
 -15   4  -1    0.90    1.10
 -15   4  -1    0.20    0.90
  -4 -15  -1    0.00    0.90
 -15  -4   1   -0.10    0.80
  -4 -15  -1    1.10    1.30
  -4  15   1   -0.10    0.90
  15  -4  -1    0.80    1.00
 -15   4  -1    0.20    1.00
   4  15  -1    0.90    1.10
  -4  15   1    0.30    1.00
  -4  15   1    0.50    1.00
  -4 -15  -1    0.70    1.10
   4  15  -1    0.90    1.20
 -15   4   1   -0.20    0.70
  -4  15  -1    0.40    1.00
 -15  -4  -1    0.20    0.90
   4  15   1   -0.10    1.00
   4  15   1    1.50    1.30
  15   4  -1    0.70    1.00
 -15  -4  -1    0.20    1.10
  -4  15  -1    0.40    1.10
 -15   4   1    0.30    1.00
   4 -15  -1    1.20    1.30
  15   4  -1    0.10    0.80
  -4 -15   1    0.90    1.10
  -4 -15   1    0.40    0.90
 -15  -4  -1    0.20    0.90
   4 -15  -1    0.50    1.10
   4  15   1    1.10    1.10
  -4  15  -1   -0.10    0.80
  15  -4   1    0.00    0.70
  15  -4   1    0.90    1.10
  15   5   1  120.79    7.40
   5 -15   1  119.29    7.70
 -15  -5   1  124.79    7.80
 -15   5  -1  117.99    7.60
  -5  15   1  113.69    7.60
   5  15  -1  122.19    7.40
  -5  15   1  123.49    7.10
  15  -5  -1  110.59    6.10
 -15   5  -1  126.39    7.50
   5 -15   1  102.69    7.40
  15   5   1  114.39    7.00
  -5 -15  -1  128.09    7.60
 -15  -5   1  116.09    7.20
  15  -5  -1  117.79    7.20
   5  15  -1  120.09    7.40
 -15  -5   1  119.09    7.30
  -5  15   1  109.59    7.10
  -5 -15  -1  119.99    7.50
 -15   5  -1  106.99    6.50
  -5 -15  -1  126.19    7.60
   5  15  -1  119.29    7.40
  -5 -15   1  120.79    7.50
   5  15   1  105.09    7.00
  -5  15  -1  122.79    7.30
  -5 -15   1   98.89    6.70
 -15  -5  -1  128.29    8.10
 -15   5   1  119.39    7.70
  -5  15  -1  113.59    7.50
 -15  -5  -1  122.89    7.50
   5  15   1  112.19    7.10
  -5  15  -1  110.89    7.20
 -15  -5  -1  111.59    7.20
  -5 -15   1  133.19    8.00
  15  -5   1  130.99    7.70
 -15   5   1  115.69    6.50
   5  15   1  124.09    7.60
   5 -15  -1  114.19    7.80
  15  -5   1  118.09   10.20
   5 -15  -1  117.09    7.00
  15   5  -1  127.49    7.50
   5 -15  -1  127.59    7.90
  15  -6  -1    0.30    0.90
  15   6   1    0.20    0.80
 -15  -6   1    0.40    1.10
   6  15  -1    0.20    0.90
 -15   6  -1    0.00    0.80
  15   6   1    0.50    1.00
 -15   6  -1    0.70    1.10
   6 -15   1   -0.10    1.00
  -6  15   1    1.20    1.40
  -6 -15  -1    0.30    1.10
  15   6   1    0.00    0.90
 -15  -6   1    0.60    1.00
   6  15  -1    0.20    0.90
   6 -15   1    0.10    1.00
  -6 -15  -1    0.50    1.00
 -15  -6   1    0.30    0.90
   6  15  -1    1.00    1.40
  -6  15   1    0.50    1.00
  -6 -15  -1    0.00    0.80
  15  -6  -1    0.40    1.10
  -6  15   1    0.70    1.20
 -15  -6  -1   -0.10    0.70
  -6 -15   1    0.40    1.10
   6  15   1    0.60    1.20
  -6  15  -1    0.10    0.90
  15  -6   1    0.50    1.00
   6  15   1   -0.20    0.80
  -6 -15   1    0.10    1.00
 -15   6   1    0.80    1.20
  15  -6   1    0.10    0.80
 -15   6   1    0.10    0.90
  15   6  -1    0.40    0.90
 -15   6   1    0.40    0.80
  -6  15  -1    0.20    1.00
  15   6  -1    0.00    0.80
   6  15   1    0.00    0.90
  -6 -15   1    0.60    1.10
 -15  -6  -1    0.50    1.10
  15  -6   1    0.40    0.90
   6 -15  -1    0.90    1.20
  15   6  -1    0.30    1.00
 -15  -6  -1   -0.10    0.80
  -6  15  -1    0.30    1.10
   6 -15  -1    0.20    1.10
   6 -15  -1    0.60    1.20
  15  -7  -1    1.20    1.30
  -7  15   1    1.70    1.50
  -7  15   1    0.80    1.20
 -15   7  -1    2.10    1.70
 -15  -7   1    1.50    1.40
   7  15  -1    0.70    1.20
  15   7   1    1.50    1.40
  -7 -15  -1    1.50    1.40
  15   7   1    1.60    1.30
  -7 -15  -1    2.50    1.50
 -15  -7   1    0.60    1.10
   7  15  -1    1.40    1.30
   7 -15   1    1.30    1.40
  -7 -15  -1    1.10    1.30
   7  15  -1    1.70    1.50
  15  -7  -1    1.90    1.60
   7 -15   1    1.40    1.30
  15  -7  -1    1.70    1.20
  15   7   1    2.20    1.50
 -15  -7   1    0.80    1.20
 -15   7  -1    0.90    1.10
  -7  15   1    1.20    1.20
 -15   7   1    0.90    1.00
   7  15   1    1.90    1.40
  15  -7   1    2.10    1.40
  -7 -15   1    2.10    1.50
  -7  15  -1    1.40    1.40
  -7 -15   1    0.90    1.20
 -15  -7  -1    1.80    1.50
  15   7  -1    1.80    1.60
 -15   7   1    0.90    1.10
  15   7  -1    1.90    1.60
  -7 -15   1    1.40    1.40
   7 -15  -1    1.80    1.50
 -15  -7  -1    1.30    1.30
  15  -7   1    1.80    1.30
   7  15   1    2.60    1.80
  -7  15  -1    1.90    1.30
   7  15   1    0.70    1.20
   7 -15  -1    3.50    2.10
  15  -7   1    0.90    1.10
 -15  -7  -1    1.50    1.40
  -7  15  -1    1.40    1.20
 -15   7   1    4.30    2.20
   7 -15  -1    2.50    1.60
  15   7  -1    1.70    1.30
  15   8   1   34.40    4.10
  -8 -15  -1   41.70    4.80
  15  -8  -1   36.40    3.90
   8  15  -1   38.70    4.60
  -8  15   1   38.90    6.20
  -8  15   1   40.00    4.90
  -8 -15  -1   34.00    5.40
 -15  -8   1   34.50    4.30
   8  15  -1   38.70    4.50
   8  15  -1   38.10    4.50
  -8 -15  -1   39.90    4.70
  -8  15   1   26.10    4.60
  -8  15   1   36.30    5.60
  15   8   1   38.20    4.50
  15  -8  -1   42.90    4.70
 -15   8  -1   34.60    3.90
  15  -8  -1   35.30    4.10
 -15   8  -1   43.80    5.10
 -15   8  -1   39.20    4.50
  -8  15   1   37.90    4.20
  -8  15   1   34.30    4.20
 -15  -8   1   29.20    4.80
 -15  -8   1   38.80    4.60
  15   8   1   36.30    4.30
  -8  15  -1   31.40    5.20
 -15  -8  -1   32.90    5.50
  15   8  -1   38.30    4.50
  -8 -15   1   33.10    5.20
 -15  -8  -1   37.00    4.50
  15   8  -1   35.70    4.20
  15   8  -1   33.40    4.10
 -15   8   1   33.40    3.70
  -8  15  -1   26.20    4.70
 -15   8   1   33.00    5.30
   8  15   1   37.30    4.50
 -15  -8  -1   37.30    6.10
  15  -8   1   44.00    6.60
  15  -8   1   31.80    3.90
  -8 -15   1   40.10    4.70
  -8  15  -1   29.00    4.80
   8  15   1   29.10    4.60
  -8  15  -1   34.80    5.40
   8  15   1   37.80    4.50
  -8 -15   1   36.50    4.40
 -15   8   1   35.10    4.20
  15  -8   1   31.60    3.70
  -9 -15  -1   11.20    2.90
  -9 -15  -1   14.90    3.70
  -9  15   1   22.00    4.70
 -15  -9   1   16.30    4.00
 -15   9  -1   15.00    3.70
  -9  15   1   19.50    4.60
 -15  -9   1   15.50    3.70
 -15   9  -1   13.50    3.10
  15  -9  -1   15.60    3.60
  -9  15   1   19.70    4.30
 -15  -9   1   12.00    3.20
  15  -9  -1   13.10    3.10
  -9 -15  -1   12.20    3.00
  15   9   1   14.00    3.40
  15  -9  -1   12.90    3.20
  15   9   1   14.50    3.50
  15   9   1   12.50    3.00
   9  15  -1   15.10    3.60
 -15   9  -1   16.40    4.00
   9  15  -1   12.60    3.20
  -9  15   1   11.00    3.20
  -9  15   1   16.20    3.50
   9  15  -1   15.50    3.70
  -9  15   1   15.50    4.10
  -9 -15   1   18.00    4.00
  -9 -15   1   19.60    4.40
  15   9  -1   14.10    3.50
   9  15   1   12.30    3.10
 -15   9   1   14.60    3.30
  15   9  -1   20.20    4.30
  15  -9   1   15.70    3.70
  -9  15  -1   14.30    3.50
  -9  15  -1   20.90    4.70
  -9  15  -1   22.30    5.10
  15  -9   1   14.70    3.30
   9  15   1   14.10    3.40
 -15  -9  -1   17.40    4.00
   9  15   1   15.70    3.70
  -9  15  -1   13.90    3.70
  15   9  -1   11.80    2.90
  -9 -15   1   17.40    4.10
 -15  -9  -1   16.50    3.80
 -15  -9  -1   11.70    2.80
 -15   9   1   19.00    4.70
  15  -9   1   15.40    3.40
 -15   9   1   13.20    3.00
  10  15  -1   47.50    5.10
 -10 -15  -1   47.10    5.20
  15  10   1   52.19    5.40
 -15 -10   1   42.60    4.80
  10  15  -1   47.90    5.10
 -10  15   1   42.90    5.00
 -15 -10   1   50.29    5.30
 -15  10  -1   49.30    5.40
 -10  15   1   49.00    4.80
 -10  15   1   49.99    5.60
 -10 -15  -1   45.70    5.00
  10  15  -1   50.59    5.30
 -15 -10   1   49.99    5.40
 -10  15   1   48.70    5.60
 -10  15   1   53.19    5.50
  15  10   1   55.39    5.50
 -10 -15  -1   51.69    5.40
  15  10   1   49.60    5.30
 -15  10  -1   48.20    5.50
  10  15   1   51.49    5.40
 -15  10   1   50.79    4.80
 -10  15  -1   46.80    5.40
 -15 -10  -1   49.20    5.10
  10  15   1   51.69    5.20
 -15  10   1   52.79    5.40
  15  10  -1   54.29    5.40
  10  15   1   42.30    4.90
 -10 -15   1   49.90    5.20
  15  10  -1   48.50    5.10
 -15 -10  -1   46.60    5.20
 -15 -10  -1   52.89    5.50
 -15  10   1   49.70    5.60
 -10  15  -1   47.60    5.00
 -10  15  -1   51.49    5.70
  15  10  -1   48.20    5.30
 -10  15  -1   41.80    5.10
 -10 -15   1   47.70    5.10
 -10  15  -1   49.20    5.30
  15 -10   1   48.70    5.00
  15 -10   1   49.00    4.80
 -11 -15  -1   65.29    6.00
  15  11   1   57.39    5.70
 -15 -11   1   59.69    5.70
 -11  15   1   58.29    6.00
  11  15  -1   58.29    5.70
 -15  11  -1   65.39    6.50
 -11 -15  -1   65.89    6.20
 -15  11  -1   58.99    5.80
  11  15  -1   71.59    6.20
 -11 -15  -1   52.99    5.40
 -15  11  -1   56.19    5.80
 -15  11  -1   54.49    5.20
 -11  15   1   62.29    6.30
  15  11   1   68.99    6.20
 -15 -11   1   59.69    5.80
 -11  15   1   59.69    6.20
 -15  11  -1   60.09    6.20
  11  15  -1   53.19    5.50
 -15 -11   1   54.29    5.60
 -11  15   1   61.99    5.50
 -11  15   1   60.19    6.50
  15  11   1   62.69    6.00
 -11  15  -1   60.89    5.50
 -11  15  -1   60.49    5.90
 -15  11   1   57.39    5.10
 -15 -11  -1   53.79    5.40
 -15  11   1   63.29    6.00
 -11  15  -1   64.29    6.40
  15  11  -1   54.99    5.60
 -15 -11  -1   54.49    5.60
  11  15   1   64.49    6.00
  15  11  -1   62.49    6.10
 -11 -15   1   57.39    5.60
 -11 -15   1   63.89    5.90
 -11  15  -1   50.59    5.20
 -11  15  -1   63.49    6.30
 -15  11   1   62.79    6.00
 -15  11   1   64.69    6.40
  11  15   1   59.89    5.90
 -11  15  -1   68.89    6.60
  15  11  -1   59.29    5.80
 -15 -11  -1   56.69    5.80
 -11 -15   1   65.89    6.20
  11  15   1   55.39    5.50
 -15  11   1   69.59    5.70
 -15  11   1   65.09    6.50
  15  12   1    1.10    1.50
 -12 -15  -1    0.30    1.10
  12  15  -1    0.40    1.40
 -15 -12   1    0.30    1.20
 -12  15   1    0.10    1.10
 -12 -15  -1    0.30    1.10
 -15  12  -1    0.30    1.20
  12  15  -1    0.40    1.10
 -15 -12   1    0.00    1.10
  12  15  -1    0.40    1.20
 -15  12  -1    0.10    1.20
  15  12   1    0.70    1.20
 -12  15   1    0.50    1.40
 -12  15   1    0.90    1.40
 -15  12  -1    0.60    1.50
 -15  12  -1    0.30    1.20
 -15 -12   1    0.00    1.00
 -12  15   1    0.40    1.20
  15  12   1    1.10    1.60
 -15  12  -1   -0.10    0.90
 -12  15   1    0.90    1.50
 -15  12   1    0.00    1.20
 -12  15  -1    0.70    1.30
 -15  12   1    0.60    1.30
 -12 -15   1    0.10    1.10
 -15  12   1    0.30    1.30
 -15 -12  -1    0.60    1.30
  15  12  -1    0.30    1.30
 -12 -15   1   -0.10    1.10
  12  15   1    0.50    1.30
 -12  15  -1    0.60    1.30
 -15 -12  -1    0.20    1.00
 -12  15  -1    0.80    1.50
 -12  15  -1    0.20    1.20
 -12  15  -1    0.30    1.10
  12  15   1    0.50    1.20
 -15  12   1    0.10    1.10
  15  12  -1    0.30    1.20
  15  12  -1    0.50    1.30
 -15  12   1    0.20    1.40
 -12 -15   1    0.20    1.00
  12  15   1    1.00    1.40
 -12  15  -1    0.80    1.30
 -15 -12  -1    0.20    1.10
 -13  15   1   60.29    5.60
 -13  15   1   60.99    6.20
 -15  13  -1   66.79    6.80
 -15 -13   1   65.09    6.10
 -15  13  -1   66.89    6.40
 -13  15   1   64.69    6.30
 -13 -15  -1   65.49    6.40
 -13 -15  -1   66.09    6.40
 -15  13  -1   61.59    6.30
  13  15  -1   64.59    6.20
 -15  13  -1   63.19    5.90
  15  13   1   66.49    6.40
 -15 -13   1   76.79    6.80
  13  15  -1   62.69    6.10
 -13  15   1   69.59    6.90
 -13 -15  -1   65.59    6.20
  15  13   1   61.39    6.00
  13  15  -1   68.89    6.40
 -15 -13   1   59.79    6.40
 -13  15   1   78.29    7.30
  15  13   1   70.69    6.40
 -15  13  -1   64.09    5.90
 -15  13  -1   73.09    7.10
 -13  15  -1   63.59    6.40
 -13 -15   1   59.69    6.10
  15  13  -1   65.49    6.20
  13  15   1   64.39    6.20
 -13  15  -1   64.49    5.90
 -15 -13  -1   62.29    6.10
 -13  15  -1   67.59    6.80
 -15  13   1   59.39    5.50
 -15 -13  -1   66.79    6.40
 -15  13   1   60.49    6.20
  15  13  -1   63.19    6.00
  13  15   1   63.39    6.10
 -13  15  -1   56.39    5.60
 -15 -13  -1   65.29    6.10
  13  15   1   67.49    6.40
 -13  15  -1   70.59    6.90
 -13 -15   1   72.29    6.80
 -13 -15   1   62.99    6.10
 -13  15  -1   68.59    7.80
 -15  13   1   66.49    6.40
  15  13  -1   71.19    6.50
 -15  14  -1    0.90    1.50
 -14  15   1    1.70    1.60
  14  15  -1    1.00    1.50
 -14 -15  -1    0.20    1.20
  15  14   1    0.10    1.20
 -14 -15  -1    0.00    1.10
  15  14   1    1.30    1.50
 -14  15   1    1.20    1.60
 -14  15   1    2.10    1.70
 -15  14  -1    0.70    1.30
 -15 -14   1    1.60    1.60
 -14  15   1    0.70    1.60
  15  14   1    0.30    1.20
 -15  14  -1    1.80    1.80
 -14  15   1    2.10    2.00
  14  15  -1    1.00    1.40
 -15  14  -1    1.30    1.50
 -14 -15  -1    0.60    1.40
 -15  14  -1    0.70    1.50
 -14  15   1    1.10    1.60
  14  15  -1    0.90    1.40
 -15 -14   1    1.80    1.70
 -15 -14   1    2.20    1.90
 -15  14  -1    1.00    1.60
 -14 -15   1    1.30    1.60
 -15  14   1    0.50    1.20
 -14  15  -1    0.60    1.50
 -14  15  -1    0.70    1.30
 -14  15  -1    1.20    1.60
 -14 -15   1    0.70    1.30
  15  14  -1    0.80    1.50
 -15  14   1    0.50    1.30
 -14 -15   1    1.20    1.50
 -15 -14  -1    1.00    1.40
 -15 -14  -1    0.90    1.40
  15  14  -1    1.20    1.40
 -15 -14  -1    1.00    1.60
 -14  15  -1    1.70    1.70
 -14  15  -1    0.90    1.50
 -15  14   1    1.30    1.50
  14  15   1    1.20    1.60
  15  14  -1    1.30    1.70
  14  15   1    0.90    1.50
 -14  15  -1    1.20    1.90
 -15  14   1    1.00    1.50
  14  15   1    0.40    1.20
 -15  15   1   20.00    4.60
 -15 -15   1   23.60    5.10
 -15  15  -1   36.50    9.90
  15  15   1   23.60    4.90
 -15  15   1   21.90    4.50
  15  15  -1   22.80    4.80
 -15  15  -1   19.60    4.30
 -15  15   1   20.80    4.50
  15  15  -1   26.70    5.50
 -15  15  -1   16.30    4.30
 -15  15  -1   26.10    5.80
 -15  15   1   23.10    5.20
  15  15   1   22.10    4.80
 -15  15  -1   18.30    4.20
  15  15   1   20.00    4.40
  15  15  -1   21.90    4.90
  16   0  -1    0.20    0.80
   0 -16  -1    0.20    1.00
 -16   0   1    0.20    0.90
 -16   0  -1    0.20    1.10
   0 -16   1    0.10    1.00
   0  16  -1    0.30    1.10
   0  16  -1   -0.10    0.90
  16   0   1   -0.10    0.70
 -16   0  -1   -0.20    0.70
   0 -16  -1    0.10    0.80
   0 -16   1   -0.10    0.70
 -16   0   1    0.40    1.00
   0 -16  -1    0.10    0.80
  16   0  -1    0.10    0.70
   0 -16   1   -0.10    0.90
   0  16  -1    0.00    0.90
  16   0   1    0.00    0.80
   0  16   1    0.10    0.90
   0  16   1    0.50    1.00
  16   0   1    0.00    0.90
 -16   0   1    0.10    0.80
  16  -1  -1    0.60    1.00
   1  16  -1    1.40    1.20
 -16  -1   1    1.30    1.20
 -16   1  -1    0.70    1.00
  -1  16   1    0.90    1.20
  16   1   1    1.60    1.30
  16   1   1    0.90    1.20
  -1 -16  -1    1.00    1.30
  16  -1  -1    1.10    1.10
   1  16  -1    1.20    1.30
  -1  16   1    1.30    1.40
   1 -16   1    1.30    1.20
   1  16  -1    0.30    1.00
 -16  -1   1    1.30    1.30
  16   1   1    1.10    1.10
  -1 -16  -1    1.00    1.20
  -1 -16  -1    0.60    1.10
   1 -16   1    0.60    1.10
 -16  -1   1    0.90    1.00
 -16   1  -1    1.70    1.50
   1 -16   1    0.40    1.00
   1 -16  -1    0.70    1.10
 -16   1   1    0.90    1.10
 -16   1   1    1.20    1.40
   1 -16  -1    1.60    1.30
  -1 -16   1    0.70    1.20
  -1  16  -1    1.30    1.20
   1  16   1    1.50    1.40
  16   1  -1    1.00    1.20
   1 -16  -1    1.90    1.70
 -16  -1  -1    1.00    1.20
  16  -1   1    0.70    1.10
   1  16   1    1.50    1.50
  -1 -16   1    0.80    1.20
  -1 -16   1    0.60    1.00
 -16   1   1    0.60    1.00
  16  -1   1    1.00    1.20
  16   1  -1    0.80    1.10
  -1  16  -1    0.50    1.10
  16  -1   1    1.00    1.10
  -1  16  -1    2.00    1.60
 -16  -1  -1    0.90    1.20
   1  16   1    0.40    1.10
   2  16  -1  230.48   10.50
 -16  -2   1  210.98   10.20
  -2 -16  -1  238.88   10.30
  -2 -16  -1  245.68   10.40
  16  -2  -1  230.08    8.90
  -2  16   1  209.08    9.80
  16  -2  -1  234.58   10.20
 -16   2  -1  212.78    9.50
  16   2   1  222.38    9.60
   2 -16   1  234.78   10.30
   2 -16   1  223.48   10.70
  -2  16   1  226.58   10.70
  -2 -16  -1  222.08   10.30
   2  16  -1  213.48    9.90
   2  16  -1  237.48   10.40
 -16   2  -1  206.98    9.50
 -16  -2   1  220.78    9.90
   2 -16   1  232.88   10.50
 -16   2  -1  230.48   10.60
  -2  16  -1  232.48   10.40
   2 -16  -1  235.28   10.40
   2  16   1  238.88   10.70
  -2  16  -1  231.18   12.30
   2  16   1  193.08    9.30
  16  -2   1  243.28   10.50
  -2 -16   1  244.58   10.40
  16  -2   1  235.58    9.90
 -16  -2  -1  204.68    9.80
  16   2  -1  228.38   10.00
  -2 -16   1  246.78   10.60
   2  16   1  229.58   10.30
  16  -2   1  220.58    9.00
 -16   2   1  229.38    9.70
   2 -16  -1  219.28   10.50
 -16  -2  -1  222.08   10.00
 -16   2   1  222.08   10.40
  16   2  -1  226.68    9.30
   2 -16  -1  215.28    9.30
 -16  -2  -1  219.68   10.50
  -2 -16   1  225.58   10.20
  -2  16  -1  213.88   10.30
 -16   2   1  224.28    9.90
   3  16  -1   20.60    4.30
   3 -16   1   23.30    4.50
 -16   3  -1   23.50    4.30
 -16   3  -1   21.40    4.20
 -16  -3   1   19.10    3.80
  -3  16   1   20.20    3.90
  -3  16   1   18.10    4.00
  16  -3  -1   22.10    3.80
  16   3   1   22.50    4.20
  16   3   1   16.00    3.30
   3 -16   1   20.10    4.00
  16  -3  -1   23.10    4.10
  -3 -16  -1   21.70    4.60
  -3 -16  -1   20.10    4.10
   3 -16   1   21.10    4.10
 -16   3  -1   29.40    5.20
  -3 -16  -1   22.10    4.50
   3  16  -1   24.00    4.40
 -16  -3   1   19.70    3.80
   3  16   1   17.70    3.70
 -16  -3  -1   20.50    4.10
 -16   3   1   20.60    4.00
  16   3  -1   19.00    3.50
  16  -3   1   21.60    3.60
  16   3  -1   17.30    3.30
 -16  -3  -1   29.60    5.30
 -16  -3  -1   24.10    4.70
  -3  16  -1   21.20    4.30
   3  16   1   18.20    3.70
 -16   3   1   20.40    3.70
  -3 -16   1   22.90    4.20
  16  -3   1   19.80    3.60
   3 -16  -1   19.20    3.70
  -3 -16   1   20.70    3.80
 -16   3   1   20.40    4.00
   3  16   1   21.00    4.40
   3 -16  -1   19.60    4.20
  16  -3   1   16.60    3.60
  -3  16  -1   22.00    4.20
  -3 -16   1   19.50    3.70
  16   4   1    3.10    1.80
 -16   4  -1    1.90    1.60
 -16  -4   1    2.50    1.60
  -4 -16  -1    1.90    1.60
 -16  -4   1    2.10    1.60
  16   4   1    2.50    1.60
  -4 -16  -1    1.50    1.40
  -4  16   1    1.40    1.20
   4  16  -1    2.50    1.70
  16  -4  -1    2.80    1.50
  16   4   1    1.40    1.20
   4 -16   1    2.60    1.90
   4  16  -1    2.70    1.70
   4 -16   1    3.00    2.00
  -4 -16  -1    2.80    1.80
   4  16  -1    2.00    1.70
 -16  -4   1    1.60    1.30
   4 -16   1    1.40    1.40
 -16   4  -1    2.80    1.70
 -16   4  -1    1.40    1.40
  -4  16   1    1.70    1.50
  16  -4  -1    1.40    1.20
  -4  16   1    1.80    1.70
  -4 -16   1    1.60    1.40
   4  16   1    2.60    1.80
   4  16   1    1.60    1.30
 -16  -4  -1    3.90    2.20
  16  -4   1    1.50    1.20
  16   4  -1    2.30    1.60
 -16   4   1    1.90    1.50
  -4  16  -1    1.70    1.60
  -4 -16   1    2.30    1.60
 -16   4   1    2.00    1.60
  -4  16  -1    2.30    1.60
  16  -4   1    1.20    1.20
 -16   4   1    2.30    1.50
 -16  -4  -1    2.10    1.40
  16   4  -1    1.70    1.40
   4 -16  -1    2.50    1.80
   4 -16  -1    2.80    1.90
  16  -4   1    1.70    1.30
 -16  -4  -1    2.10    1.60
  -4 -16   1    2.60    1.60
   4  16   1    3.70    2.00
  16   5   1   10.60    3.20
  16   5   1   10.80    3.10
  -5 -16  -1    9.80    2.80
  16  -5  -1   10.30    2.70
 -16   5  -1    8.40    2.60
   5  16  -1    6.90    2.30
   5  16  -1    8.30    2.60
   5  16  -1   10.30    3.10
   5 -16   1    9.20    3.00
 -16  -5   1    7.60    2.50
  -5  16   1    8.60    2.90
  16   5   1   10.80    3.00
   5 -16   1    9.10    3.10
  16  -5  -1    9.50    2.60
 -16   5  -1    7.10    2.80
 -16  -5   1    8.90    2.80
  -5  16   1    8.80    3.00
   5 -16   1   12.00    3.30
  -5  16   1    8.90    2.70
  -5 -16  -1   10.50    3.30
 -16  -5   1   11.70    3.20
  16  -5  -1    7.20    2.50
  -5 -16  -1   10.70    2.80
 -16   5  -1    9.60    2.90
   5  16   1    7.80    2.40
   5  16   1    8.30    2.50
   5 -16  -1    8.10    2.70
  -5  16  -1    9.60    3.10
  -5 -16   1   11.00    3.00
  16  -5   1    7.30    2.20
 -16  -5  -1   10.60    3.20
   5  16   1   10.90    3.00
  16  -5   1    9.60    2.60
  -5 -16   1    5.80    2.20
 -16  -5  -1    9.40    2.90
  16   5  -1    7.50    2.30
  16   5  -1    8.00    2.50
 -16  -5  -1   10.90    3.30
 -16   5   1    8.40    2.80
  -5  16  -1    8.90    2.80
  16   5  -1    9.70    2.80
 -16   5   1    7.40    2.40
  16  -5   1   13.80    3.70
   5 -16  -1   11.20    3.60
 -16   5   1    7.60    2.30
 -16   6  -1    7.40    2.60
   6 -16   1    8.30    3.10
 -16  -6   1    7.80    2.70
   6 -16   1    9.60    3.00
  -6 -16  -1    8.70    2.90
  -6  16   1    7.80    2.90
   6  16  -1    8.50    2.80
 -16   6  -1    8.90    3.40
   6 -16   1   10.80    3.10
 -16  -6   1    4.60    2.00
  16   6   1    5.50    2.10
  -6 -16  -1    7.10    2.50
  16  -6  -1    9.20    2.70
  16  -6  -1    9.80    2.70
  16   6   1    6.30    2.20
  16   6   1    8.60    2.50
 -16  -6   1    8.50    2.80
   6  16  -1    6.90    2.30
   6  16  -1    8.90    2.80
  -6  16   1    8.10    2.60
  -6  16   1    6.80    4.00
  16  -6  -1    6.90    2.40
 -16   6  -1    8.00    2.70
 -16  -6  -1    5.90    2.40
  -6 -16   1    6.00    2.30
   6  16   1    9.50    3.00
  -6  16  -1    8.40    2.90
  16  -6   1    8.00    2.50
  16  -6   1    6.30    2.10
 -16   6   1    4.50    1.80
   6 -16  -1    8.20    2.90
  16  -6   1    6.40    2.30
  16   6  -1    8.20    2.80
   6 -16  -1    7.40    2.70
 -16   6   1    8.10    2.80
 -16   6   1    6.30    2.20
  16   6  -1    7.10    2.20
  -6 -16   1    9.90    2.90
  16   6  -1    5.00    2.00
   6  16   1    6.30    2.40
 -16  -6  -1    7.70    2.70
  -6 -16   1   10.90    3.30
  -6  16  -1    8.90    2.80
 -16  -6  -1    6.80    2.40
  16   7   1  183.38    9.60
 -16  -7   1  167.38    9.30
  -7 -16  -1  168.78    9.20
  16   7   1  191.38    9.60
  16   7   1  189.38    9.40
   7  16  -1  186.48    9.60
  16  -7  -1  172.18    7.90
  -7 -16  -1  171.68    9.10
  16  -7  -1  182.08    9.50
  -7  16   1  184.78   10.00
  -7 -16  -1  192.08    9.80
   7 -16   1  193.68   10.10
  16  -7  -1  182.88    9.10
   7 -16   1  179.28   10.30
 -16  -7   1  168.18    9.30
   7  16  -1  183.28    9.40
  -7  16   1  166.58    9.10
   7  16  -1  185.38    9.70
 -16  -7   1  182.78    9.50
 -16   7  -1  188.38    9.70
  -7  16   1  175.48    9.00
  16   7  -1  184.48    9.40
  16  -7   1  172.88    8.20
  16   7  -1  187.68    9.20
 -16  -7  -1  183.48    9.60
 -16  -7  -1  178.28    9.60
 -16  -7  -1  178.28    9.60
   7 -16  -1  173.08   10.10
  16  -7   1  189.18    9.70
   7 -16  -1  196.48   10.30
   7  16   1  180.58    9.40
  -7 -16   1  175.28    9.40
  -7  16  -1  185.08   10.10
 -16   7   1  175.18    9.20
  -7 -16   1  177.98    9.40
 -16   7   1  187.58    8.70
  16  -7   1  185.18    9.30
  -7  16  -1  187.68   11.60
 -16   7   1  199.88   10.50
  -7 -16   1  177.78    9.40
  -7  16  -1  172.28    9.40
   7  16   1  157.48    8.90
   7  16   1  192.38    9.80
  16   7  -1  185.38    9.30
  16   8   1    5.10    2.10
  16  -8  -1    5.30    2.20
  16   8   1    7.90    2.60
 -16  -8   1   11.80    3.70
 -16  -8   1    8.60    2.60
   8  16  -1    6.40    2.50
 -16  -8   1    5.80    2.40
  -8  16   1    7.00    2.60
  16  -8  -1    6.50    2.60
   8  16  -1    7.20    2.70
  -8  16   1    7.10    2.70
  -8 -16  -1    5.70    2.30
  16   8   1    8.30    2.80
   8  16  -1    5.70    2.40
  16  -8  -1    6.20    2.20
 -16   8  -1    9.70    3.20
 -16   8  -1    9.50    3.80
  -8 -16  -1    4.90    2.10
  16  -8   1    7.70    2.40
  -8  16  -1    8.60    3.20
  16   8  -1    4.40    1.90
  -8  16  -1    6.70    2.70
  -8 -16   1    5.50    2.10
  -8 -16   1    9.00    3.10
   8  16   1    7.30    2.60
 -16   8   1    7.60    2.60
 -16  -8  -1    7.60    2.70
  16  -8   1    5.10    2.00
  16   8  -1    7.80    2.70
  -8  16  -1    6.50    2.50
  16  -8   1    9.50    3.20
 -16   8   1    5.40    2.40
  -8 -16   1    7.50    2.80
 -16   8   1    8.10    3.00
   8  16   1    6.40    2.70
  16   8  -1    7.20    2.60
 -16  -8  -1    6.10    2.40
  -8  16  -1    4.40    2.10
  -8  16  -1    5.80    2.20
  -8  16  -1    5.90    2.40
   8  16   1    7.00    2.70
  -9 -16  -1    0.80    1.40
  -9  16   1    1.70    1.60
  -9 -16  -1    0.70    1.30
  16  -9  -1    1.10    1.30
  16   9   1    1.10    1.40
 -16   9  -1    2.00    1.70
 -16  -9   1    1.20    1.40
   9  16  -1    1.50    1.70
  -9  16   1    1.30    1.50
  -9 -16  -1    1.40    1.40
   9  16  -1    0.60    1.40
 -16   9  -1    2.50    1.90
  -9  16   1    1.50    1.60
  16   9   1    0.80    1.20
  -9  16   1    1.20    1.40
 -16  -9   1    0.90    1.40
  -9  16   1    2.60    1.80
  16  -9  -1    0.90    1.10
 -16  -9   1    1.80    1.60
  16  -9  -1    1.30    1.30
  16   9   1    1.20    1.30
   9  16  -1    1.10    1.50
   9  16   1    1.40    1.40
  16   9  -1    1.00    1.30
  16   9  -1    0.00    1.00
  16  -9   1    1.70    1.60
 -16   9   1    0.90    1.10
 -16   9   1    0.80    1.20
 -16  -9  -1    1.70    1.60
   9  16   1    1.50    1.50
  -9  16  -1    1.20    1.40
  16  -9   1    1.90    1.40
  -9 -16   1    1.20    1.30
  -9  16  -1    1.00    1.30
  16  -9   1    1.10    1.10
  -9 -16   1    1.00    1.30
  -9  16  -1    1.70    1.60
 -16   9   1    1.30    1.70
  -9 -16   1    1.00    1.40
   9  16   1    0.40    1.10
 -16  -9  -1    1.30    1.50
 -16  -9  -1    0.60    1.10
  -9  16  -1    2.40    1.80
  -9  16  -1    1.60    1.50
  16   9  -1    1.80    1.70
  -9  16  -1    2.10    1.60
 -10  16   1   56.59    6.00
 -10 -16  -1   66.79    6.30
  16  10   1   72.49    6.20
  16  10   1   62.59    5.90
 -10  16   1   72.89    6.70
 -10 -16  -1   64.19    5.90
 -16 -10   1   64.59    6.10
  10  16  -1   61.49    5.90
 -16 -10   1   62.79    6.10
 -10  16   1   62.29    5.80
  10  16  -1   63.49    6.00
  10  16  -1   63.79    6.00
 -16 -10   1   59.59    5.80
  16 -10  -1   67.09    5.60
 -16  10  -1   66.39    6.50
  16 -10  -1   62.69    6.00
 -10 -16  -1   63.89    6.10
  16  10   1   66.19    6.10
 -10  16   1   58.69    6.00
 -16  10  -1   65.79    5.70
 -16  10  -1   68.49    6.30
  16 -10  -1   58.19    5.50
 -10  16   1   57.59    5.80
 -10  16  -1   59.89    6.00
 -16 -10  -1   60.49    6.00
  16  10  -1   61.69    5.80
 -16  10   1   57.69    5.20
 -16  10   1   60.39    5.90
 -10  16  -1   64.29    6.30
  16 -10   1   63.29    5.90
 -10  16  -1   57.19    5.80
  10  16   1   61.39    6.00
  16 -10   1   66.09    6.30
  10  16   1   68.09    6.20
 -16 -10  -1   65.29    6.20
 -16 -10  -1   56.39    5.60
  16  10  -1   65.19    6.00
 -10 -16   1   65.69    6.20
 -10  16  -1   60.09    5.90
 -16  10   1   66.39    6.60
  16  10  -1   56.59    5.60
 -10  16  -1   64.49    6.40
  10  16   1   62.79    5.90
 -10  16  -1   67.39    6.50
 -10 -16   1   66.09    6.10
 -10 -16   1   55.49    5.70
  11  16  -1  149.29    9.20
 -16  11  -1  157.78    9.70
 -11  16   1  158.28    9.90
 -16  11  -1  156.78   10.00
 -11 -16  -1  144.69    9.10
 -16  11  -1  154.18    8.70
 -11 -16  -1  149.09    9.10
 -11  16   1  155.48    8.90
 -11  16   1  146.69    9.00
 -16  11  -1  159.08    8.70
 -16  11  -1  165.58    9.60
  16  11   1  150.68    9.20
 -16 -11   1  141.29    8.90
 -11 -16  -1  170.08    9.90
  11  16  -1  146.19    9.10
  16  11   1  151.28    9.20
 -11  16   1  141.39    9.20
 -11  16   1  159.38   10.00
  16  11   1  162.18    9.50
  11  16  -1  134.79    8.50
 -16  11  -1  177.58   10.60
 -16  11   1  142.89    9.60
 -16 -11  -1  169.98   10.20
  16  11  -1  143.19    8.90
 -16  11   1  152.68    9.40
 -11  16  -1  146.59    8.90
 -11  16  -1  152.68    8.70
  16  11  -1  150.38    9.00
 -16 -11  -1  147.59    9.00
 -16 -11  -1  147.79    9.30
  11  16   1  142.39    8.80
 -16  11   1  144.99    9.00
  16  11  -1  161.48    9.50
 -16  11   1  151.08    9.90
 -16  11   1  162.78    8.90
 -11 -16   1  134.09    8.60
 -11 -16   1  131.69    8.50
 -11 -16   1  115.09    9.70
 -11  16  -1  154.58    9.40
  11  16   1  153.18    9.30
 -11  16  -1  139.79    9.20
 -11  16  -1  151.28    9.70
 -16  12  -1  182.18    9.60
 -16 -12   1  183.28   10.50
 -12  16   1  173.88   10.50
  16  12   1  168.88    9.90
 -12  16   1  167.58    9.60
 -16 -12   1  172.58   10.10
 -12  16   1  175.88   10.10
 -12  16   1  164.08   10.10
 -16  12  -1  171.38    9.40
 -16 -12   1  171.08    9.80
  12  16  -1  181.08   10.20
 -16  12  -1  161.18    9.70
  16  12   1  181.78   10.20
 -16  12  -1  186.68   12.00
 -12  16   1  185.48   11.00
  16  12   1  175.18    9.90
 -12 -16  -1  186.28   10.60
  12  16  -1  187.58   10.50
  12  16  -1  176.48    9.90
 -16  12  -1  173.08   10.60
 -16  12  -1  199.38   11.40
 -12 -16  -1  151.78    9.40
 -12 -16  -1  166.58    9.60
 -12 -16   1  154.48    9.60
 -12  16  -1  177.48   10.10
  12  16   1  158.78    9.40
 -16  12   1  153.68    8.60
 -16 -12  -1  176.48   10.50
 -12  16  -1  172.38    9.90
 -12  16  -1  157.08    9.00
 -12  16  -1  176.68   10.60
  12  16   1  181.58   10.30
 -12 -16   1  169.78    9.80
 -12  16  -1  176.38   10.60
 -16 -12  -1  168.78   10.00
 -16  12   1  171.68   10.70
  12  16   1  186.18   10.30
  16  12  -1  185.88   10.20
 -16 -12  -1  159.98    9.60
 -16  12   1  156.88   10.20
 -16  12   1  174.68   10.30
 -12  16  -1  178.38   10.70
 -12 -16   1  171.18   10.00
 -16  12   1  167.48   10.00
  16  12  -1  171.48   10.00
  16  12  -1  169.68    9.80
  13  16  -1   51.29    5.70
 -13  16   1   43.70    4.80
 -13 -16  -1   42.40    5.10
  13  16  -1   42.20    5.20
 -13  16   1   43.60    5.40
 -13 -16  -1   49.10    5.70
 -16 -13   1   44.50    5.50
  16  13   1   49.40    5.60
 -16  13  -1   47.80    6.00
 -13 -16  -1   46.60    5.40
 -16  13  -1   47.40    5.70
 -13  16   1   35.50    5.70
 -16  13  -1   45.40    5.10
 -16  13  -1   48.40    5.80
 -16 -13   1   42.60    5.30
 -16  13  -1   47.10    5.90
  16  13   1   45.50    5.40
 -16  13  -1   45.10    5.20
 -13  16   1   47.40    5.50
  13  16  -1   45.30    5.30
  16  13   1   48.90    5.60
 -13  16   1   45.40    5.10
 -16  13   1   54.59    7.90
 -13  16  -1   42.50    7.00
  13  16   1   48.70    5.60
 -13  16  -1   54.49    6.20
  13  16   1   52.99    5.80
 -13 -16   1   46.50    5.40
 -13 -16   1   43.00    5.40
 -13  16  -1   44.80    5.20
  16  13  -1   47.30    5.40
 -16  13   1   45.20    5.50
 -13  16  -1   45.50    5.10
  16  13  -1   48.30    5.70
 -13  16  -1   46.90    5.70
 -16  13   1   44.90    5.60
 -16 -13  -1   41.20    5.10
 -16  13   1   43.70    7.00
 -13 -16   1   43.10    5.20
  16  13  -1   50.99    5.80
 -16 -13  -1   40.40    6.20
 -13  16  -1   53.29    8.10
  13  16   1   43.40    5.30
 -16 -13  -1   50.49    5.70
 -16  13   1   39.80    4.70
  14  16  -1   33.20    5.60
 -16  14  -1   28.90    5.80
  14  16  -1   26.90    5.10
 -16  14  -1   28.30    5.20
 -16  14  -1   27.70    5.20
 -14  16   1   28.80    5.40
 -16 -14   1   30.20    5.60
  16  14   1   22.00    4.40
 -14  16   1   22.80    5.00
 -16  14  -1   25.00    5.10
  14  16  -1   25.00    5.40
  16  14   1   28.20    5.50
 -14  16   1   24.70    4.80
 -16 -14   1   23.40    4.80
  16  14   1   25.50    5.00
 -14  16   1   25.00    4.90
 -14  16  -1   24.70    5.10
  14  16   1   36.10    6.60
  16  14  -1   31.30    5.80
 -16  14   1   21.70    4.70
  16  14  -1   29.30    5.40
  14  16   1   30.30    5.70
 -16  14   1   25.60    4.70
 -14  16  -1   28.20    5.10
 -14  16  -1   27.20    5.30
  16  14  -1   24.10    4.80
 -16  14   1   26.10    4.80
 -16  14   1   31.60    6.20
 -14  16  -1   31.20    6.20
 -14 -16   1   28.30    5.40
 -15  16   1    7.10    2.80
 -16  15  -1    8.40    3.10
 -15  16   1    6.00    2.80
 -16  15  -1    9.20    3.30
 -15  16   1    6.00    2.70
 -16  15  -1   10.00    3.60
 -16  15  -1    9.80    3.40
 -15  16   1    6.30    2.60
 -16  15   1    5.80    2.40
 -15  16  -1    6.20    2.70
 -16  15   1    7.60    2.80
 -15  16  -1    5.40    2.50
 -15  16  -1    8.70    3.10
 -16  15   1    8.70    3.20
 -16  15   1    8.40    3.40
 -15  16  -1    6.70    3.40
 -16  16   1    0.20    1.70
 -16  16   1   -0.50    1.00
 -16  16  -1    0.10    1.20
 -16  16  -1    0.20    1.40
 -16  16   1   -0.20    1.30
   0  17  -1  570.64   16.60
 -17   0   1  531.95   16.60
 -17   0  -1  501.35   15.20
   0 -17   1  534.65   16.50
   0  17   1  524.45   15.60
   0  17   1  552.34   19.80
   0  17  -1  500.95   15.70
  17   0  -1  546.25   15.20
   0  17  -1  562.04   16.60
   0 -17   1  555.04   16.10
   0 -17  -1  499.05   15.30
   0 -17  -1  520.15   16.20
 -17   0  -1  521.35   15.60
  17   0   1  510.25   14.80
   0  17   1  478.05   14.80
  17   0  -1  527.65   15.60
 -17   0   1  496.25   15.20
  17   0  -1  511.15   14.00
 -17   0  -1  529.75   16.50
   0 -17   1  524.25   15.40
 -17   1  -1  182.08    9.40
  -1 -17  -1  162.28    9.10
   1  17  -1  149.88    8.60
  17   1   1  166.38    8.60
   1  17  -1  183.18    9.60
  -1 -17  -1  187.58    9.20
   1 -17   1  172.58    8.80
  17  -1  -1  175.68    8.70
 -17   1  -1  170.28    8.90
  -1  17   1  166.68    8.90
   1 -17   1  172.68    9.20
  17  -1  -1  171.58    8.20
  17   1   1  167.48    8.40
  -1  17   1  169.98    9.20
  -1  17   1  170.58    9.40
  17   1   1  158.48    8.60
  -1 -17  -1  189.88    9.50
  17  -1  -1  164.48    8.80
 -17   1  -1  166.68    9.20
 -17  -1   1  180.88    9.60
   1 -17   1  173.88    9.60
   1  17  -1  168.18    9.30
 -17  -1   1  180.48    9.30
 -17  -1  -1  171.88    9.10
  17   1  -1  195.48    9.60
  17  -1   1  186.78    9.50
  -1 -17   1  178.48    9.10
  -1 -17   1  167.98    9.20
   1  17   1  177.88    9.70
   1  17   1  168.58    9.00
   1 -17  -1  179.38    8.70
 -17   1   1  182.18    9.40
   1  17   1  185.98    9.50
  17   1  -1  185.88    9.00
  17  -1   1  183.18    9.00
 -17   1   1  159.68    9.00
  -1  17  -1  182.28    9.50
   1 -17  -1  168.18    9.40
 -17  -1  -1  181.28    9.70
  -1  17  -1  171.68    9.40
  -1  17  -1  161.58    8.90
  -1 -17   1  186.58    9.30
   1 -17  -1  169.18    9.90
 -17  -2   1  211.38   10.10
 -17   2  -1  211.58   10.00
  17  -2  -1  218.88    9.60
   2 -17   1  200.38    9.60
  17  -2  -1  227.78   10.30
  -2  17   1  215.68   10.50
  -2 -17  -1  224.18   10.30
   2 -17   1  205.48   10.50
   2  17  -1  214.58   10.20
  -2 -17  -1  202.38   10.10
 -17  -2   1  201.38    9.90
  17  -2  -1  220.98    9.10
  17   2   1  212.08    9.50
   2  17  -1  201.38    9.90
  -2  17   1  191.78    9.50
  17   2   1  207.48    9.90
 -17  -2   1  201.58   10.30
  17   2   1  201.98    9.50
 -17   2  -1  224.28   11.10
   2 -17   1  229.28   10.70
  -2  17   1  207.18   10.50
   2  17  -1  216.68   10.50
  -2 -17  -1  234.68   10.50
   2 -17  -1  207.08    9.50
   2  17   1  217.78   10.40
 -17  -2  -1  199.28    9.80
   2  17   1  199.38    9.70
  -2  17  -1  202.68   10.30
 -17  -2  -1  212.38   10.30
  -2  17  -1  195.58    9.80
  -2 -17   1  207.68   10.20
  17   2  -1  215.78   10.10
 -17  -2  -1  200.38   10.30
   2 -17  -1  232.58   10.70
   2  17   1  206.28   10.00
 -17   2   1  193.98   10.00
  -2 -17   1  247.68   10.70
  -2  17  -1  195.88    9.90
  17  -2   1  216.38   10.20
   2 -17  -1  200.38   10.40
  17   2  -1  216.68    9.90
  -2 -17   1  205.68    9.90
 -17   2   1  185.18    9.20
 -17   2   1  191.38    9.10
  17  -2   1  205.58    9.50
  17   3   1   91.19    6.40
  17  -3  -1   92.99    6.40
 -17   3  -1   90.89    6.70
   3 -17   1   87.79    6.50
  17   3   1   92.79    6.50
   3 -17   1   86.59    7.00
 -17  -3   1   91.19    6.70
  17  -3  -1   92.69    6.70
   3  17  -1   86.29    6.80
 -17  -3   1   85.19    6.50
   3 -17   1   98.69    7.50
  -3 -17  -1   80.99    6.60
  -3 -17  -1   99.79    7.10
  -3  17   1   85.89    6.70
 -17   3  -1   85.99    6.80
  17   3   1   88.39    6.60
  17  -3  -1   90.89    5.90
  -3  17   1   85.69    6.40
  -3 -17  -1  103.29    7.10
 -17  -3   1   92.39    7.70
  -3  17   1   82.09    6.70
   3  17  -1   92.49    7.00
  -3  17  -1   89.99    6.90
  -3  17  -1   93.29    6.80
   3  17   1   89.39    6.70
   3  17   1   82.19    6.60
  -3 -17   1   87.39    6.70
  17  -3   1   88.39    6.30
 -17   3   1   98.59    6.60
 -17  -3  -1   94.69    7.10
   3  17   1   92.49    7.20
 -17   3   1   93.99    7.10
   3 -17  -1   84.09    6.60
  17   3  -1  103.09    7.20
  17  -3   1   68.69    6.00
  -3 -17   1   98.49    6.90
 -17  -3  -1   85.29    6.60
  17  -3   1   91.59    6.70
  17   3  -1   90.29    6.30
 -17   3   1   90.89    6.60
  -3  17  -1   88.39    6.80
 -17  -3  -1   84.79    6.60
  17   3  -1   89.79    6.40
   3 -17  -1   91.09    7.20
   3 -17  -1  100.19    6.80
  -3 -17   1  100.29    7.00
  -4 -17  -1    0.20    1.00
  -4 -17  -1    0.30    1.00
  -4 -17  -1    0.30    1.00
  -4  17   1    0.10    1.10
  17   4   1    0.50    1.10
  17  -4  -1    0.70    1.10
  17   4   1    0.10    0.90
   4 -17   1    0.50    1.40
   4 -17   1    0.50    1.20
 -17   4  -1   -0.10    0.90
  17  -4  -1    0.00    0.80
  17  -4  -1    0.40    1.00
  -4  17   1    0.40    1.10
   4  17  -1   -0.20    0.90
   4 -17   1    0.10    1.00
   4  17  -1    0.50    1.30
   4  17  -1    0.40    1.10
 -17  -4   1    0.10    1.00
  17   4   1    0.10    1.00
  -4  17   1   -0.20    1.00
 -17  -4   1    0.20    0.90
 -17  -4   1    0.10    1.00
 -17   4  -1    0.30    1.00
  -4  17  -1    0.20    1.10
   4  17   1    0.00    1.00
 -17  -4  -1    0.10    1.10
   4  17   1   -0.20    0.90
 -17  -4  -1   -0.30    0.80
  -4  17  -1   -0.10    0.90
  17  -4   1    0.10    0.90
  -4  17  -1   -0.10    1.10
 -17   4   1   -0.20    0.80
  -4 -17   1    0.80    1.10
 -17   4   1   -0.10    0.90
  17   4  -1    0.40    1.00
   4 -17  -1    0.60    1.20
  -4 -17   1   -0.20    1.00
   4  17   1   -0.10    1.30
   4 -17  -1   -0.20    0.90
  17  -4   1    0.20    1.00
  -4 -17   1    0.10    1.00
  17   4  -1    0.00    0.80
 -17   4   1    0.30    0.90
 -17  -4  -1   -0.10    0.90
  17   4  -1    0.00    0.90
   4 -17  -1   -0.40    0.90
  17  -4   1    1.00    1.20
   5 -17   1   29.00    5.20
  17  -5  -1   21.80    3.60
 -17   5  -1   26.10    5.00
 -17  -5   1   31.70    5.30
   5  17  -1   23.50    4.30
  17   5   1   27.20    4.60
  17   5   1   28.40    4.60
   5 -17   1   37.70    5.60
 -17  -5   1   26.10    4.70
   5 -17   1   28.50    5.00
 -17  -5   1   29.40    4.90
  -5  17   1   23.70    4.00
  -5 -17  -1   19.60    3.70
  -5  17   1   26.70    4.80
   5  17  -1   27.50    5.00
  -5  17   1   25.00    5.00
  17  -5  -1   33.40    5.60
 -17   5  -1   19.10    3.90
  -5 -17  -1   25.30    4.80
  17   5   1   28.30    4.80
   5  17  -1   25.50    4.60
  17  -5  -1   29.90    4.50
   5 -17  -1   23.40    4.40
  17   5  -1   30.20    5.10
  -5 -17   1   19.30    5.30
  17   5  -1   29.30    5.10
   5  17   1   24.70    4.40
  17  -5   1   33.90    5.90
  -5  17  -1   23.60    4.60
  -5  17  -1   19.60    4.00
 -17  -5  -1   28.00    5.20
  17  -5   1   34.20    5.20
 -17   5   1   22.80    4.00
 -17  -5  -1   25.60    4.50
   5 -17  -1   18.90    4.10
 -17   5   1   32.70    5.60
   5  17   1   26.70    4.70
  17   5  -1   33.60    5.40
  -5  17  -1   26.90    5.10
   5  17   1   26.00    4.70
 -17   5   1   23.00    4.30
 -17  -5  -1   33.00    5.70
  17  -5   1   20.80    3.80
  -5 -17   1   31.00    5.30
   5 -17  -1   29.80    5.00
  17  -6  -1    4.00    1.90
  17  -6  -1    5.40    2.40
   6 -17   1    5.70    2.40
 -17  -6   1    6.90    2.70
   6 -17   1    7.40    3.10
 -17   6  -1    3.50    2.00
   6 -17   1    6.70    2.60
  -6  17   1    4.50    2.20
  17  -6  -1    4.90    1.90
   6  17  -1    4.60    2.10
  17   6   1    5.20    2.30
   6  17  -1    5.00    2.20
  -6 -17  -1    5.30    2.50
 -17  -6   1    6.40    2.80
   6  17  -1    4.40    2.00
  17   6   1    5.60    2.20
  -6 -17  -1    4.90    2.10
  17   6   1    6.00    2.40
  -6  17   1    4.50    2.10
  -6  17   1    4.70    2.10
 -17   6  -1    4.70    2.10
  -6 -17  -1    3.90    1.90
 -17  -6   1    3.50    1.90
  17   6  -1    4.70    2.20
  -6  17  -1    5.40    2.30
  -6  17  -1    3.20    1.80
  -6 -17   1    3.40    1.90
   6  17   1    3.50    1.80
  17  -6   1    3.50    1.90
  -6  17  -1    4.60    2.30
  17  -6   1    4.70    2.00
   6 -17  -1    4.80    2.40
 -17  -6  -1    6.50    2.80
   6 -17  -1    4.20    2.20
  -6 -17   1    4.10    2.10
   6 -17  -1    3.50    2.90
 -17  -6  -1    3.60    1.90
  17   6  -1    6.00    2.30
  17   6  -1    4.10    2.00
 -17   6   1    3.90    1.90
   6  17   1    3.80    2.10
 -17  -6  -1    3.60    2.10
  -6 -17   1    6.20    2.70
 -17   6   1    5.10    2.10
 -17   6   1    2.50    1.70
   7  17  -1   88.29    6.90
  17   7   1   93.59    7.00
 -17  -7   1   83.09    6.60
  -7 -17  -1   91.69    7.00
  17   7   1   92.49    7.10
  17   7   1   88.19    6.70
   7 -17   1   98.69    7.40
  -7  17   1   94.99    7.40
   7  17  -1   85.49    6.70
   7 -17   1   86.09    7.40
  -7  17   1   90.79    6.70
 -17  -7   1   92.69    7.20
 -17   7  -1   90.59    6.60
  -7  17   1   89.29    7.10
  17  -7  -1  100.19    7.30
 -17   7  -1   95.39    7.20
  -7 -17  -1   84.49    6.70
   7  17  -1   85.59    6.80
  17  -7  -1   91.19    6.10
  17  -7  -1   82.39    6.30
   7 -17   1   86.29    7.00
 -17  -7   1   92.79    7.20
  -7 -17  -1   86.49    6.90
   7 -17  -1   85.49    7.30
  17   7  -1   88.59    6.80
  17   7  -1   96.99    7.00
  -7 -17   1   76.19    6.50
   7  17   1   86.39    6.80
   7  17   1   94.39    7.20
 -17   7   1   89.89    7.30
  17  -7   1   88.79    6.90
  17   7  -1   84.59    6.50
   7 -17  -1   96.99    7.40
  17  -7   1   91.19    6.70
  -7  17  -1   91.09    7.30
 -17  -7  -1   90.59    7.10
  -7 -17   1   87.49    6.90
 -17   7   1   82.49    6.10
   7 -17  -1   92.99    6.90
 -17   7   1   86.79    6.90
   7  17   1   88.59    7.00
  -7  17  -1   79.09    6.60
  -7 -17   1   87.79    6.80
  -7  17  -1   86.79    6.70
 -17  -7  -1   93.49    7.20
 -17  -7  -1   84.29    6.80
 -17  -8   1  257.27   11.70
 -17   8  -1  288.77   11.50
   8  17  -1  296.17   12.40
   8  17  -1  292.97   12.70
  -8 -17  -1  277.77   12.40
 -17  -8   1  318.37   13.20
 -17  -8   1  287.87   12.50
  17  -8  -1  299.47   12.60
  -8  17   1  278.07   11.50
  -8  17   1  298.97   13.10
  -8  17   1  261.07   11.80
  17   8   1  291.67   12.30
  17  -8  -1  283.07   11.60
  17   8   1  281.47   11.80
 -17   8  -1  296.67   12.60
   8  17  -1  281.97   12.30
  17   8   1  322.07   12.90
  -8 -17  -1  277.97   12.20
  17  -8  -1  312.17   11.20
  17  -8   1  297.07   12.20
   8  17   1  288.27   12.30
   8  17   1  279.07   12.20
 -17  -8  -1  279.17   12.30
 -17  -8  -1  278.37   12.30
   8  17   1  255.67   11.70
  -8  17  -1  266.67   12.00
 -17   8   1  294.37   13.20
  17   8  -1  289.67   12.10
  -8  17  -1  277.17   12.50
  -8 -17   1  278.87   12.10
  17   8  -1  277.67   11.60
 -17   8   1  295.57   12.50
  -8 -17   1  294.27   12.50
  -8 -17   1  291.57   12.50
  -8  17  -1  295.17   13.00
  17  -8   1  326.37   13.10
 -17  -8  -1  275.27   12.30
  -8  17  -1  284.17   11.90
  -8  17  -1  285.97   12.40
  17   8  -1  290.17   12.30
  -8  17  -1  288.17   12.90
  -9  17   1   51.99    5.20
  -9  17   1   58.99    6.20
  -9  17   1   51.99    5.80
  -9 -17  -1   63.19    6.00
 -17   9  -1   56.69    6.20
  -9 -17  -1   53.89    5.60
  17   9   1   52.39    5.40
 -17  -9   1   57.69    5.70
   9  17  -1   51.89    5.50
 -17   9  -1   55.89    5.30
  -9  17   1   55.29    5.70
   9  17  -1   56.69    5.80
  17  -9  -1   58.49    5.80
  -9  17   1   61.49    6.30
 -17  -9   1   56.59    5.80
 -17  -9   1   61.39    6.00
   9  17  -1   55.99    5.60
 -17   9  -1   57.29    5.90
  17  -9  -1   58.59    5.10
  17  -9  -1   53.69    5.30
  -9 -17  -1   57.89    5.90
  17   9   1   54.49    5.50
  -9  17   1   59.59    5.70
  17   9   1   56.69    5.60
  -9  17  -1   49.60    5.60
  -9 -17   1   55.59    5.60
  -9  17  -1   53.99    5.60
  -9 -17   1   57.29    5.90
  17   9  -1   54.19    5.50
  -9  17  -1   63.59    6.30
  -9  17  -1   53.09    5.60
   9  17   1   53.99    5.60
   9  17   1   55.99    5.70
 -17  -9  -1   50.09    5.50
 -17  -9  -1   62.19    6.10
 -17   9   1   51.89    5.50
  17  -9   1   52.69    5.50
  -9  17  -1   59.59    5.60
  17  -9   1   56.29    5.50
 -17   9   1   56.89    6.10
 -17  -9  -1   59.69    5.90
   9  17   1   56.89    5.80
  -9  17  -1   58.99    6.20
  -9 -17   1   64.49    6.20
  17   9  -1   55.19    5.50
  17   9  -1   57.19    5.70
  17  10   1   37.70    6.20
  17  10   1   38.00    6.30
 -17 -10   1   32.20    5.70
 -10 -17  -1   29.10    5.10
 -10  17   1   25.20    4.80
 -10  17   1   38.70    6.80
 -10  17   1   32.50    5.40
  17  10   1   32.30    5.80
 -17 -10   1   34.40    5.90
 -17  10  -1   35.60    6.20
 -17  10  -1   29.10    4.90
  10  17  -1   27.20    4.80
  17 -10  -1   24.50    4.60
 -10 -17  -1   24.80    5.60
 -10 -17  -1   26.90    5.00
 -10  17   1   37.60    6.60
 -10  17   1   28.70    5.10
  10  17  -1   29.70    5.10
  17 -10  -1   23.70    4.10
 -17 -10   1   30.80    5.60
  17 -10  -1   25.20    4.70
 -10  17   1   27.20    5.50
 -17  10  -1   24.50    4.50
 -10  17  -1   28.80    5.30
  10  17   1   24.80    4.40
 -10  17  -1   28.50    5.30
 -17  10   1   29.60    5.40
 -10 -17   1   25.90    4.80
 -17  10   1   39.50    6.90
 -10 -17   1   27.00    5.00
  17 -10   1   37.50    6.10
 -10  17  -1   23.10    4.80
  17  10  -1   38.60    6.40
  10  17   1   32.00    5.70
  17 -10   1   26.80    4.70
 -10 -17   1   27.70    4.90
  17  10  -1   19.70    3.90
 -10  17  -1   31.60    5.90
 -17 -10  -1   36.80    6.10
  17 -10   1   35.80    5.80
 -10  17  -1   25.10    4.70
 -17 -10  -1   23.80    4.80
  10  17   1   29.50    5.20
 -17 -10  -1   31.50    5.60
  17  10  -1   24.70    4.70
 -17 -11   1    1.70    1.60
  11  17  -1    1.50    1.50
 -11 -17  -1    1.60    1.60
 -17  11  -1    1.40    1.80
 -17  11  -1    1.90    1.60
  17  11   1    2.80    2.00
  11  17  -1    1.60    1.60
  17  11   1    2.80    2.10
 -11  17   1    1.60    1.60
 -11  17   1    1.10    1.60
  11  17  -1    1.70    1.60
 -11 -17  -1    2.60    1.90
 -17 -11   1    1.60    1.60
 -11 -17  -1    2.40    1.80
 -17  11  -1    3.40    2.10
 -11  17   1    3.00    1.90
 -11  17   1    1.70    1.80
 -17 -11   1    3.80    2.40
 -11  17   1    2.50    2.00
  17  11   1    4.70    2.40
 -11  17   1    1.20    1.50
 -11 -17   1    2.00    1.80
 -17  11   1    1.90    1.80
 -17  11   1    2.20    1.80
 -11  17  -1    2.20    1.80
 -17  11   1    2.80    1.90
 -11  17  -1    2.00    1.70
 -11 -17   1    2.90    2.10
 -11  17  -1    2.30    1.90
  17  11  -1    2.90    2.00
 -11  17  -1    1.50    1.60
 -17  11   1    2.10    2.00
 -17 -11  -1    2.10    1.70
  11  17   1    1.80    1.70
 -11  17  -1    1.80    1.70
 -11  17  -1    1.40    1.80
 -11 -17   1    2.60    1.80
  11  17   1    1.60    1.60
  17  11  -1    2.90    1.90
 -17  11   1    1.50    1.50
  17  11  -1    4.00    2.20
 -17 -11  -1    1.50    1.60
 -17 -11  -1    2.70    2.10
  11  17   1    2.10    1.90
  17  12   1    0.70    1.40
  12  17  -1    1.50    1.60
 -17  12  -1    0.90    1.60
 -17 -12   1    0.20    1.20
 -17  12  -1    1.10    1.60
  12  17  -1    0.80    1.40
 -12  17   1    0.80    1.50
 -12  17   1    0.50    1.30
 -12  17   1    0.70    1.40
  12  17  -1    0.70    1.40
 -12 -17  -1    1.50    2.80
 -17  12  -1    0.70    1.50
 -17 -12   1    1.30    1.60
 -17 -12   1    1.00    1.60
 -17  12  -1    1.50    1.70
 -12 -17  -1    0.50    1.30
 -17  12  -1    0.70    1.40
  17  12   1    1.20    1.60
 -12  17   1    0.90    1.40
  17  12   1    0.50    1.40
 -12  17   1    1.50    1.80
 -12  17  -1    1.40    1.60
 -17 -12  -1    1.20    1.70
 -12  17  -1    1.40    1.80
 -12 -17   1    0.40    1.20
  17  12  -1    0.90    1.70
 -12  17  -1    1.30    1.70
  12  17   1    1.00    1.40
  12  17   1    1.30    1.70
 -12  17  -1    0.40    1.40
 -17 -12  -1    0.70    1.30
 -17  12   1    1.10    1.40
  17  12  -1    1.80    1.60
 -12 -17   1    0.80    1.30
 -17  12   1    0.20    1.30
 -17 -12  -1    1.50    1.70
  17  12  -1    0.90    1.40
 -12  17  -1    1.40    1.70
 -17  12   1    1.10    1.60
 -17  12   1    1.40    1.90
 -17  12   1    1.60    1.70
 -12  17  -1    2.40    2.40
 -17  13  -1    7.50    3.00
  17  13   1    5.20    2.50
 -13  17   1    9.20    3.50
 -13  17   1    6.20    2.60
 -17  13  -1    7.00    3.10
 -17 -13   1    6.10    3.10
 -17  13  -1    7.90    3.00
  13  17  -1    4.80    2.30
 -13  17   1    8.50    3.00
  17  13   1    6.00    2.50
 -17 -13   1    4.40    2.40
 -13  17   1    4.70    2.40
  17  13   1    9.90    3.60
 -17  13  -1    7.00    3.10
  13  17  -1    6.10    2.80
  17  13  -1    7.50    3.20
 -13  17  -1    8.80    3.10
 -13  17  -1    8.00    3.10
 -13  17  -1    5.00    2.60
 -17  13   1   10.60    3.50
 -13  17  -1    4.50    2.50
 -17  13   1    5.30    2.60
  17  13  -1    8.90    3.10
 -13 -17   1    7.90    3.30
 -17  13   1    9.60    3.60
  17  13  -1    6.70    2.90
 -17  13   1    7.60    2.90
  13  17   1    4.50    2.30
 -14  17   1  134.29    8.90
 -14  17   1  135.79    9.60
 -14  17   1  143.09    8.90
 -17  14  -1  145.49    9.80
 -14  17   1  146.99    9.70
 -17  14  -1  151.28    9.40
 -17  14  -1  148.19   10.10
 -17  14   1  160.98    9.70
 -14  17  -1  157.18   10.10
 -17  14   1  136.09   13.40
 -14  17  -1  156.08    9.50
 -17  14   1  145.49    8.90
 -14  17  -1  136.69    9.10
 -17  15  -1   51.49    5.80
 -17  15  -1   52.69    5.80
 -15  17   1   52.99    5.70
 -15  17   1   54.09    5.90
 -15  17   1   55.89    6.40
 -15  17  -1   53.59    5.80
 -17  15   1   50.19    5.50
 -17  15   1   51.09    5.70
 -15  17  -1   46.70    5.60
 -17  15   1   55.39    6.40
 -17  16  -1   13.60    3.90
 -17  16  -1   14.60    4.30
 -16  17   1   13.80    3.80
 -16  17   1   15.00    4.20
 -16  17  -1   15.80    4.30
 -16  17  -1   11.30    3.50
 -17  16   1   15.00    4.10
 -17  16   1   11.70    3.60
 -17  17  -1   21.20    4.80
 -17  17  -1   23.10    5.20
 -17  17   1   19.70    4.50
 -17  17   1   20.00    4.50
   0  18  -1    0.00    1.20
 -18   0  -1    0.10    1.10
   0  18  -1    0.30    1.20
   0 -18  -1   -0.10    1.00
 -18   0   1    0.20    0.90
  18   0   1    0.20    1.00
   0  18   1    0.00    1.00
 -18   0   1   -0.30    0.80
 -18   0   1    0.30    1.10
   0 -18   1   -0.30    0.90
   0 -18  -1    0.00    1.10
 -18   0  -1   -0.50    0.90
  18   0   1    0.10    0.90
   0  18   1    0.00    1.20
  18   0  -1    0.00    1.00
  18   0   1    0.00    0.90
  18   0  -1   -0.30    0.80
   0  18   1   -0.20    1.00
   0 -18   1    0.10    1.00
   0 -18  -1   -0.10    0.90
 -18   0  -1   -0.30    0.70
   0 -18   1    0.20    1.10
   0  18  -1    0.10    1.10
   1  18  -1  219.58   10.90
   1  18  -1  217.38   10.60
  18  -1  -1  213.78   10.30
   1  18  -1  195.38   10.00
  18   1   1  230.18   10.40
  -1 -18  -1  207.98   10.60
   1 -18   1  218.58   10.60
  -1  18   1  210.88   10.40
   1 -18   1  188.98    9.50
  18  -1  -1  225.38   10.10
 -18   1  -1  207.48   10.10
  -1  18   1  208.28   10.40
 -18  -1   1  199.98   10.40
  -1  18   1  230.58   11.50
  -1 -18  -1  217.98   10.40
  18   1   1  229.68   10.80
  18   1   1  222.18    9.90
 -18  -1   1  202.38   10.20
 -18   1  -1  222.28   10.80
 -18   1  -1  199.78   10.30
   1 -18   1  210.18   10.90
  -1 -18  -1  220.48   10.30
   1  18   1  202.48   10.40
  -1 -18   1  212.28   10.70
 -18  -1  -1  212.98   10.60
   1  18   1  216.78   10.70
  18  -1   1  217.28    9.60
 -18   1   1  213.88   10.70
  -1  18  -1  210.58   10.80
 -18   1   1  226.68   10.60
  -1 -18   1  226.18   10.50
  -1  18  -1  228.68   10.90
  18   1  -1  226.08   10.20
  18   1  -1  224.58    9.90
  18   1  -1  210.58   10.20
   1 -18  -1  218.58   10.10
  18  -1   1  208.98   10.20
 -18  -1  -1  199.98   10.20
 -18  -1  -1  229.18   11.40
 -18   1   1  221.08   10.20
   1 -18  -1  202.38   10.60
  -1  18  -1  201.38   10.20
   1  18   1  214.48   10.50
  18  -1   1  220.58   10.10
   1 -18  -1  211.38   10.40
  -2  18   1   90.19    7.00
   2  18  -1   89.09    7.00
  18  -2  -1   86.29    6.40
 -18  -2   1   85.19    6.60
  18   2   1   89.89    6.30
   2  18  -1   73.79    6.30
  -2  18   1   76.59    6.60
 -18  -2   1   74.99    6.60
 -18   2  -1   88.69    7.10
  18  -2  -1   83.49    6.50
  -2 -18  -1   91.99    7.00
 -18   2  -1   80.89    6.40
  -2 -18  -1   89.49    6.60
   2 -18   1   76.29    6.70
  18   2   1   91.99    6.80
   2 -18   1   83.59    6.60
  -2 -18  -1   84.29    6.80
   2 -18   1   87.49    6.90
  18   2   1   92.09    7.60
 -18  -2   1   84.99    6.70
  -2  18   1   85.89    6.70
 -18   2  -1   90.29    6.80
 -18  -2  -1   83.39    6.80
 -18  -2  -1   89.69    7.30
   2  18   1   84.79    6.60
  18   2  -1   82.19    6.10
   2 -18  -1   84.49    7.10
  -2 -18   1   89.19    6.80
  -2  18  -1   80.29    6.80
  -2  18  -1   75.59    6.40
 -18   2   1   84.39    6.50
 -18   2   1   74.19    6.00
  18  -2   1   83.79    6.50
   2  18   1   83.39    6.70
  18  -2   1   86.09    6.10
   2  18   1   81.89    6.70
  18  -2   1   81.19    6.30
 -18  -2  -1   86.29    6.80
  -2 -18   1   83.19    6.80
  18   2  -1   84.09    6.40
  -2 -18   1   81.19    6.50
  -2  18  -1   79.09    6.50
   2 -18  -1   91.99    6.70
  18   2  -1   92.39    6.90
   2 -18  -1   83.79    6.80
   3 -18   1    2.70    1.70
 -18   3  -1    4.10    2.00
   3 -18   1    5.10    2.50
   3 -18   1    4.20    2.20
 -18  -3   1    3.70    2.10
 -18  -3   1    4.10    2.20
  18  -3  -1    5.30    2.20
  18  -3  -1    5.60    2.60
   3  18  -1    3.30    2.00
  -3  18   1    4.30    2.20
  18   3   1    3.80    1.80
   3  18  -1    4.10    2.50
  18   3   1    4.40    2.30
  -3 -18  -1    2.80    1.70
  -3  18   1    2.40    1.80
 -18  -3   1    6.30    2.60
   3  18  -1    4.40    2.50
 -18   3  -1    3.70    2.00
  -3 -18  -1    6.20    2.50
  18   3   1    5.50    2.20
  -3  18   1    2.90    1.90
 -18   3  -1    3.40    1.80
  18  -3  -1    2.50    1.60
 -18  -3  -1    4.20    2.10
   3  18   1    4.70    2.20
  -3  18  -1    3.20    2.00
  -3 -18   1    5.50    2.30
  18  -3   1    4.80    1.90
 -18   3   1    3.70    1.90
   3 -18  -1    4.10    2.00
 -18  -3  -1    1.40    1.50
  18  -3   1    3.00    1.80
  18   3  -1    6.00    2.70
   3 -18  -1    4.60    2.50
  -3  18  -1    4.00    2.10
  18  -3   1    3.60    1.90
 -18  -3  -1    4.70    2.30
   3 -18  -1    1.90    1.50
  -3  18  -1    3.80    2.00
  -3 -18   1    4.20    2.20
   3  18   1    4.00    2.10
   3  18   1    2.60    1.70
  -3 -18   1    3.00    1.80
  18   3  -1    4.40    2.10
  18   4   1   68.09    5.80
   4  18  -1   67.39    6.10
  -4  18   1   73.49    6.40
 -18  -4   1   74.19    6.30
   4 -18   1   72.39    6.60
   4  18  -1   66.79    6.10
  -4 -18  -1   74.89    6.40
   4  18  -1   70.39    6.30
 -18   4  -1   70.79    6.00
   4 -18   1   63.99    6.40
 -18  -4   1   71.69    6.30
 -18   4  -1   70.79    6.20
  18   4   1   72.39    6.00
  -4 -18  -1   66.09    6.00
  18   4   1   62.19    5.70
  -4  18   1   68.99    6.00
  18  -4  -1   67.89    5.40
   4 -18   1   72.89    6.40
 -18   4  -1   68.39    6.40
  -4 -18  -1   65.29    6.00
  18  -4  -1   73.69    6.00
  -4  18   1   66.99    6.40
 -18  -4   1   71.79    6.40
   4 -18  -1   67.59    6.20
   4  18   1   72.39    6.30
  18   4  -1   68.89    6.00
   4 -18  -1   71.29    6.80
  -4 -18   1   81.49    6.70
   4  18   1   68.79    6.20
  18   4  -1   70.39    5.80
  -4 -18   1   64.69    6.10
   4 -18  -1   74.49    6.20
  18  -4   1   70.59    5.60
  -4  18  -1   66.79    6.10
 -18  -4  -1   67.59    6.10
 -18  -4  -1   66.89    6.30
  -4  18  -1   73.29    6.30
  -4  18  -1   64.79    6.20
 -18  -4  -1   68.19    6.20
  18   4  -1   74.89    6.00
   4  18   1   70.89    6.30
  -4 -18   1   73.59    6.30
  18  -4   1   74.79    6.30
 -18   4   1   71.89    6.50
 -18   4   1   59.59    9.60
  18  -4   1   70.29    5.80
 -18   5  -1   11.90    3.30
 -18  -5   1    7.80    2.50
   5 -18   1    8.30    2.90
  18  -5  -1    9.60    2.80
  -5 -18  -1   12.40    3.60
  -5 -18  -1    8.60    2.80
  18  -5  -1   10.90    2.90
   5 -18   1    8.30    2.90
 -18   5  -1    7.80    2.60
   5  18  -1    9.60    3.00
  18  -5  -1   10.70    2.80
   5 -18   1   10.70    3.30
   5  18  -1    7.90    2.80
  -5  18   1    7.60    2.70
  18   5   1   14.50    3.80
  18   5   1    8.70    2.90
  -5 -18  -1    8.90    2.80
   5  18  -1    8.80    2.90
 -18   5  -1    9.10    3.20
  18   5   1    8.20    2.60
 -18  -5   1    8.00    2.80
  -5  18   1    9.10    3.00
 -18  -5   1    7.90    2.60
  -5  18   1    8.80    2.90
   5  18   1    9.80    3.20
 -18   5   1    8.70    2.90
 -18   5   1    7.40    2.60
  18   5  -1    8.60    2.60
 -18  -5  -1   10.20    3.30
   5 -18  -1    8.80    3.30
   5 -18  -1   10.20    3.00
  18  -5   1   10.40    2.90
  -5  18  -1    9.00    3.10
 -18  -5  -1   10.40    3.20
  18  -5   1   10.50    2.70
   5  18   1    8.20    3.00
  -5  18  -1   10.80    3.10
  18  -5   1   12.10    3.50
  18   5  -1   10.50    3.10
   5 -18  -1    7.80    2.90
   5  18   1    9.90    3.10
 -18  -5  -1    7.80    2.90
  18   5  -1    8.00    2.60
  -5  18  -1   12.00    3.40
  -5 -18   1    9.10    2.90
  -5 -18   1   10.40    3.20
   6 -18   1   25.40    5.00
   6  18  -1   27.30    5.00
  18  -6  -1   25.40    5.00
  -6 -18  -1   33.50    5.70
 -18  -6   1   26.80    4.90
 -18  -6   1   25.50    4.90
  -6  18   1   26.00    4.90
  -6 -18  -1   20.80    4.20
  18   6   1   26.20    4.90
 -18   6  -1   26.00    5.30
  -6  18   1   22.30    4.80
  18  -6  -1   28.30    4.60
  18   6   1   31.30    5.70
   6  18  -1   24.20    4.60
   6 -18   1   27.40    5.40
 -18   6  -1   27.30    4.90
  -6 -18  -1   28.50    4.90
  18  -6  -1   22.20    4.20
 -18  -6   1   24.20    4.80
  18   6   1   32.00    5.60
  -6  18   1   22.90    4.30
   6  18  -1   31.30    5.70
 -18   6  -1   30.60    5.30
   6 -18   1   27.30    4.80
  18   6  -1   31.00    5.50
   6 -18  -1   22.30    4.50
  -6  18  -1   29.40    5.20
   6  18   1   32.80    5.90
   6  18   1   30.80    5.60
  -6 -18   1   32.10    5.40
  -6 -18   1   25.40    5.00
  -6 -18   1   22.00    4.20
 -18  -6  -1   37.50    6.70
 -18   6   1   32.80    6.10
  18  -6   1   22.90    4.30
  18  -6   1   36.60    5.50
   6 -18  -1   24.60    4.90
  18   6  -1   29.50    4.80
   6  18   1   29.30    5.10
  -6  18  -1   22.50    4.50
  -6  18  -1   21.90    4.60
 -18  -6  -1   29.10    5.10
   6 -18  -1   26.10    4.80
  18   6  -1   27.60    4.60
 -18  -6  -1   31.80    6.00
  18  -6   1   32.20    5.40
 -18   6   1   24.60    4.60
 -18  -7   1    1.70    1.50
  -7 -18  -1    1.10    1.60
 -18   7  -1    1.70    1.60
   7  18  -1    0.70    1.40
   7 -18   1    2.20    2.10
 -18   7  -1    0.60    1.20
  -7 -18  -1    0.50    1.30
  -7  18   1    2.90    2.10
   7 -18   1    1.10    1.60
 -18   7  -1    1.20    1.40
  18   7   1    1.30    1.60
  18  -7  -1    2.00    1.60
  18   7   1    1.60    1.60
  -7  18   1    1.80    1.80
   7  18  -1    2.10    1.70
  -7  18   1    1.80    1.50
  -7 -18  -1    1.00    1.30
 -18  -7   1    1.20    1.50
   7 -18   1    1.10    1.50
  18  -7  -1    1.30    1.60
   7  18  -1    2.30    1.70
 -18  -7   1    1.30    1.50
  18   7   1    1.60    1.70
  18  -7  -1    2.00    1.60
  -7 -18   1    1.00    1.40
 -18   7   1    1.50    1.60
   7  18   1    2.80    2.10
   7 -18  -1    2.40    1.90
   7 -18  -1    0.80    1.50
  -7  18  -1    0.50    1.20
 -18  -7  -1    2.10    1.60
  18   7  -1    1.70    1.60
  -7 -18   1    1.60    1.80
  18  -7   1    1.80    1.50
 -18   7   1    1.90    1.70
  -7  18  -1    1.90    1.70
 -18  -7  -1    1.10    1.50
  -7  18  -1    1.50    1.70
 -18  -7  -1    2.10    1.70
   7  18   1    1.30    1.40
  -7 -18   1    1.10    1.40
   7  18   1    1.40    1.70
   7 -18  -1    1.40    1.60
  18  -7   1    3.00    1.90
  18   7  -1    0.70    1.30
  18   7  -1    0.80    1.30
  18  -7   1    0.70    1.50
  -8  18   1   11.70    3.60
  18   8   1    8.70    2.80
  -8 -18  -1    9.00    3.00
 -18  -8   1    9.80    3.30
  -8 -18  -1    7.80    2.80
   8  18  -1    8.00    2.70
  -8 -18  -1    7.50    3.20
 -18   8  -1   12.60    3.70
   8  18  -1    9.40    3.10
   8  18  -1    9.80    3.20
  -8  18   1    8.10    3.00
 -18  -8   1    8.30    2.90
  18   8   1    7.90    2.70
  -8  18   1    8.00    2.90
  18  -8  -1    8.50    2.90
 -18   8  -1    6.80    2.70
  18  -8  -1    9.00    3.00
  18   8   1    8.40    3.10
 -18  -8   1    8.90    3.00
 -18  -8  -1   10.70    3.50
 -18  -8  -1    7.90    2.80
 -18   8   1   10.30    3.50
   8 -18  -1    9.80    3.30
  -8 -18   1    7.20    2.70
  18   8  -1   10.20    3.00
   8  18   1    6.20    2.50
   8  18   1    8.00    2.80
   8 -18  -1   10.40    3.10
  -8 -18   1    4.80    2.20
  18  -8   1    9.90    3.20
  -8  18  -1    7.70    2.90
 -18   8   1    7.90    3.00
  18  -8   1    9.60    2.80
  18   8  -1   10.40    3.20
   8  18   1   13.60    4.20
   8 -18  -1   10.60    3.60
  18   8  -1    7.00    2.70
  18  -8   1    8.30    2.80
 -18  -8  -1   12.10    3.90
  -8 -18   1    9.00    3.00
  -8  18  -1    7.30    2.80
 -18   8   1    7.80    2.70
  -8  18  -1    9.60    3.30
  18   9   1    0.90    1.40
 -18  -9   1    0.00    1.10
  18  -9  -1    1.00    1.50
  -9  18   1    1.40    1.60
   9  18  -1    1.20    1.50
  -9  18   1   -0.10    1.40
  18  -9  -1    0.40    1.20
  -9 -18  -1   -0.30    0.90
  -9  18   1    0.00    1.20
  18   9   1    0.40    1.10
  -9 -18  -1    0.60    1.20
 -18   9  -1    0.80    1.50
   9  18  -1    0.00    1.20
  -9  18   1    0.40    1.30
 -18  -9   1    0.80    1.40
 -18   9  -1    0.00    1.00
   9  18  -1    0.30    1.40
  -9  18   1    0.00    1.20
  -9 -18  -1    0.90    1.50
  18   9   1    0.10    1.00
 -18  -9   1    0.20    1.10
  -9  18   1    1.00    1.40
  -9  18  -1    0.90    1.50
 -18   9   1    0.50    1.50
   9  18   1    0.60    1.20
  -9 -18   1    0.40    1.30
  -9  18  -1    0.10    1.20
  -9  18  -1    0.30    1.30
 -18  -9  -1    0.10    1.20
  -9 -18   1    0.20    1.30
   9  18   1    0.70    1.30
  18  -9   1    1.10    1.40
  18  -9   1    0.70    1.20
 -18   9   1    1.20    1.50
 -18  -9  -1    0.00    1.30
  -9 -18   1    0.20    1.20
 -18   9   1    0.30    1.30
   9  18   1    0.50    1.40
  18   9  -1    0.10    1.00
 -18  -9  -1    1.20    1.60
  -9  18  -1    0.60    1.30
  18  -9   1    0.00    1.10
  -9  18  -1    0.00    1.20
  18   9  -1   -0.20    1.10
  18   9  -1    1.10    1.40
  -9  18  -1   -0.10    1.20
 -18 -10   1  136.19    9.30
 -10  18   1  137.69    9.50
  18  10   1  128.79    8.50
 -10  18   1  127.89    9.00
  10  18  -1  130.39    8.80
 -18  10  -1  144.69    9.50
 -10  18   1  133.59    9.30
 -10 -18  -1  128.69    8.60
 -10 -18  -1  126.69    8.80
  18  10   1  136.39    8.90
 -18  10  -1  133.79    8.40
  18  10   1  139.59    9.00
 -10  18   1  130.99    8.80
  10  18  -1  127.79    8.60
  18 -10  -1  133.59    8.70
 -18 -10   1  145.49   11.00
 -18  10  -1  147.39   10.10
  10  18  -1  120.49    8.50
 -10 -18  -1  137.69    9.10
 -18 -10   1  123.59    8.40
 -10  18   1  129.59    8.30
  18 -10  -1  144.09    9.30
 -10  18   1  133.19    8.70
 -10  18  -1  117.29    8.60
 -18 -10  -1  135.29    9.20
 -10  18  -1  118.99    8.50
 -18 -10  -1  146.89    9.60
 -10  18  -1  138.69    9.40
 -10  18  -1  126.19    8.60
  18 -10   1  133.39    8.20
  18  10  -1  126.59    8.50
 -10 -18   1  132.59    8.90
 -18 -10  -1  121.39   10.30
 -10  18  -1  130.39    8.40
 -10 -18   1  145.39    9.20
  10  18   1  137.99    9.00
 -18  10   1  139.49    9.70
  10  18   1  114.79    8.30
 -18  10   1  134.79    8.20
 -18  10   1  129.49    8.90
  18  10  -1  141.79    9.10
  18 -10   1  131.69    8.80
  18 -10   1  132.49    8.60
 -10  18  -1  134.69    9.30
 -10 -18   1  137.39    9.20
  18  10  -1  135.89    8.80
  10  18   1  137.59    9.00
 -18 -11   1   86.39    7.50
 -11 -18  -1   78.39    7.20
 -11  18   1   86.49    7.10
  18  11   1   93.69    7.60
 -18  11  -1   84.49    6.80
  11  18  -1   74.09    6.70
 -18 -11   1   84.49    7.60
 -11  18   1   73.29    7.00
 -11  18   1   77.49    7.00
 -18  11  -1   85.59    7.40
  18  11   1   85.79    7.20
 -11  18   1   81.09    6.80
 -18 -11   1   87.39    7.30
 -11  18   1   90.49    7.80
  11  18  -1  100.39    9.20
  18  11   1   87.49    7.20
  11  18  -1   87.19    7.40
 -11  18  -1   81.19    7.40
  18  11  -1   84.79    7.00
  11  18   1   83.19    7.10
  18 -11   1   84.69    7.20
 -18 -11  -1   89.49    7.70
  18 -11   1   78.19    6.80
  11  18   1   79.89    7.10
  18 -11   1   90.99    7.10
 -11  18  -1   86.89    7.40
  11  18   1   79.89    7.10
  18  11  -1   80.29    7.00
 -11  18  -1   70.59    7.10
 -18  11   1   89.79    7.50
 -11  18  -1   79.99    7.40
 -18  11   1   81.59    6.60
 -11 -18   1   70.99    6.70
  18  11  -1   93.39    7.60
 -18 -11  -1   85.69    7.30
 -18  11   1   92.29    8.10
 -18  11   1   81.69    6.60
 -11  18  -1   79.79    6.90
 -18  11   1   83.19    7.30
  18  12   1  283.07   12.90
 -12  18   1  287.37   13.30
 -12  18   1  244.68   12.70
 -18  12  -1  267.17   13.00
  18  12   1  280.67   13.30
 -18  12  -1  274.57   12.60
  12  18  -1  266.47   12.80
 -18  12  -1  254.27   12.60
 -12  18   1  272.57   12.20
 -12  18   1  225.38   11.40
 -12  18  -1  262.87   12.10
  18  12  -1  264.37   12.40
 -18  12   1  281.37   12.00
 -12  18  -1  244.78   12.10
 -12  18  -1  280.07   13.10
 -12  18  -1  303.87   15.90
 -18  12   1  276.07   12.20
  18  12  -1  257.37   12.50
  18  12  -1  286.27   13.20
 -13  18   1   91.89    7.80
 -13  18   1   87.79    7.30
 -18  13  -1   90.59    7.60
 -18  13  -1   92.89    7.50
 -18  13  -1   82.19    7.90
 -13  18   1   91.29    7.50
 -18  13   1   90.89    8.00
 -18  13   1   95.79    7.30
 -13  18  -1   89.69    7.30
 -18  13   1   93.59    7.50
 -18  13   1   94.99    8.20
 -13  18  -1   79.69    7.20
 -14  18   1   36.60    6.20
 -14  18   1   33.90    5.60
 -18  14  -1   32.00    5.50
 -18  14  -1   40.50    6.40
 -18  14   1   35.30    5.90
 -18  14   1   38.80    6.40
 -18  14   1   34.20    6.30
 -14  18  -1   36.30    6.10
 -14  18  -1   36.70    6.20
 -18  15  -1    7.60    3.20
 -18  15  -1    9.80    3.70
 -15  18   1    5.20    2.60
 -15  18   1    6.10    2.70
 -15  18  -1    4.30    2.60
 -15  18  -1    7.70    3.90
 -18  15   1    6.90    2.90
 -18  15   1    6.90    3.00
 -18  16  -1    0.30    1.50
 -16  18   1    0.60    1.60
 -16  18   1    1.40    1.90
 -18  16  -1    1.10    1.80
 -18  16   1    2.00    2.00
 -18  16   1    0.50    1.60
 -16  18  -1    0.50    1.70
 -16  18  -1    0.80    2.00
 -18  17  -1    0.60    1.80
 -17  18   1    0.70    1.60
 -17  18   1   -0.30    1.40
 -18  17  -1    0.40    1.60
 -17  18  -1    1.50    2.00
 -18  17   1    0.60    1.80
 -18  17   1    1.00    2.10
 -17  18  -1    0.40    1.70
 -18  18  -1   26.20    5.80
 -18  18  -1   27.60    5.60
  19   0  -1   21.00    4.40
   0 -19  -1   14.40    3.60
   0 -19  -1   13.50    3.40
  19   0   1   18.90    3.90
 -19   0  -1   23.20    5.10
  19   0  -1   15.10    3.70
   0  19  -1   12.00    3.30
 -19   0   1   19.70    4.40
   0  19   1   16.40    4.30
 -19   0   1   19.40    4.10
  19   0   1   19.30    4.00
   0 -19   1   19.10    4.00
   0  19  -1   17.90    4.10
   0  19   1   17.60    4.10
 -19   0   1   16.00    3.90
 -19   0  -1   21.50    4.70
 -19   0  -1   15.60    3.90
  19   0  -1   14.10    3.10
  19   0   1   13.30    3.20
   0 -19  -1   19.20    4.20
   0  19   1   14.30    3.60
   0 -19   1   16.60    3.90
   0 -19   1   14.50    3.80
   0  19  -1   14.70    3.70
   1  19  -1   15.90    4.10
   1 -19   1   12.60    3.40
   1 -19   1   15.40    3.70
  -1  19   1   12.50    3.40
 -19  -1   1   15.80    4.00
  -1 -19  -1   12.40    3.20
  19   1   1   16.60    3.70
  19   1   1   18.90    4.30
  -1  19   1   13.20    3.70
  -1  19   1   16.70    4.00
 -19  -1   1   17.30    4.10
 -19  -1   1   21.00    5.30
   1  19  -1   16.70    4.10
  19  -1  -1   20.40    4.70
  19  -1  -1   12.90    3.00
  -1 -19  -1    9.80    2.90
 -19   1  -1   15.50    3.80
  -1 -19  -1   12.50    3.50
  19  -1  -1   14.20    3.50
 -19   1  -1    9.30    2.70
   1 -19   1   16.70    3.90
   1  19  -1   17.80    4.10
  19   1   1   15.60    3.60
 -19   1  -1   12.80    3.40
   1  19   1   16.00    4.40
   1 -19  -1   11.70    3.20
  19  -1   1   12.40    3.00
  -1 -19   1   13.80    3.60
 -19  -1  -1   13.60    3.60
  -1 -19   1   14.50    3.50
 -19   1   1   20.50    4.40
  19  -1   1   19.10    4.30
  -1  19  -1   14.90    3.90
 -19  -1  -1    9.20    2.90
   1 -19  -1   11.90    3.30
  19   1  -1   18.60    3.90
  -1  19  -1   14.50    3.90
 -19   1   1   16.40    4.20
  19  -1   1   17.00    4.00
   1  19   1   14.40    3.50
  -1 -19   1   10.40    3.30
  19   1  -1   13.30    3.40
   1 -19  -1   15.10    3.80
 -19   1   1   17.00    4.10
  19   1  -1   15.50    3.50
   1  19   1   13.30    3.60
 -19  -1  -1   12.70    3.50
  -1  19  -1   18.90    4.60
  -2 -19  -1   46.00    5.20
  -2  19   1   45.10    5.20
 -19  -2   1   47.40    5.50
 -19  -2   1   50.89    5.50
  19  -2  -1   41.90    4.40
   2 -19   1   44.90    5.00
  -2  19   1   48.50    5.60
  -2  19   1   50.99    5.50
  19   2   1   43.40    4.80
   2 -19   1   47.90    5.40
  19   2   1   48.90    5.30
  19  -2  -1   47.40    5.00
 -19   2  -1   43.90    5.00
 -19  -2   1   48.00    5.20
  -2 -19  -1   42.90    5.20
   2  19  -1   45.30    5.30
  19  -2  -1   52.29    5.40
 -19   2  -1   48.50    5.20
  -2 -19  -1   49.50    5.30
   2  19  -1   44.70    5.20
 -19   2  -1   43.60    5.20
   2 -19   1   42.50    5.20
  19   2   1   48.10    5.00
   2  19  -1   44.90    5.30
   2 -19  -1   39.90    6.30
 -19  -2  -1   43.90    5.10
 -19   2   1   45.60    5.00
 -19  -2  -1   39.70    4.90
  -2  19  -1   43.00    5.20
  19   2  -1   44.90    5.00
  19  -2   1   51.29    5.60
  -2 -19   1   47.80    5.40
  19   2  -1   48.60    5.10
 -19   2   1   42.80    5.00
   2  19   1   42.40    5.00
   2 -19  -1   50.29    5.30
   2 -19  -1   43.70    5.20
   2  19   1   41.60    4.90
  19  -2   1   51.89    5.30
   2  19   1   49.90    5.50
  -2  19  -1   48.60    5.40
  -2 -19   1   51.09    5.40
  19  -2   1   47.60    5.20
 -19  -2  -1   46.20    5.50
 -19   2   1   52.49    5.80
  -2  19  -1   49.99    5.70
  19   2  -1   42.20    4.60
  -2 -19   1   52.49    5.40
 -19   3  -1   50.29    5.80
  -3 -19  -1   54.09    5.60
  19   3   1   50.79    5.10
 -19   3  -1   49.80    5.20
  19  -3  -1   47.90    5.00
  19  -3  -1   49.70    5.30
  -3 -19  -1   47.70    5.20
  19   3   1   46.90    5.20
   3  19  -1   44.30    5.10
  19  -3  -1   45.50    4.50
  -3  19   1   46.50    5.30
   3  19  -1   47.90    5.50
   3 -19   1   50.99    5.90
  -3  19   1   49.20    5.30
   3 -19   1   47.30    5.40
  -3  19   1   46.70    5.60
   3  19  -1   46.30    5.30
  -3 -19  -1   45.60    5.30
 -19  -3   1   48.50    5.50
   3 -19   1   49.90    5.40
 -19  -3   1   48.20    5.30
 -19   3  -1   49.00    5.40
  19   3   1   47.40    5.20
 -19   3   1   51.49    5.70
  19   3  -1   54.49    5.30
   3 -19  -1   43.30    4.90
  -3  19  -1   54.69    5.90
 -19   3   1   46.20    4.90
  -3  19  -1   45.20    5.20
  19  -3   1   47.30    4.70
 -19  -3  -1   45.50    5.20
  19  -3   1   51.09    5.20
 -19  -3  -1   47.70    5.30
  19   3  -1   50.99    5.20
  -3 -19   1   45.50    5.20
  -3 -19   1   47.40    5.20
  19   3  -1   46.70    5.10
   3 -19  -1   50.19    5.80
  -3 -19   1   49.20    5.50
   3  19   1   49.70    5.50
   3 -19  -1   46.30    5.30
  -3  19  -1   30.00    5.30
 -19   3   1   48.50    5.20
   3  19   1   43.80    5.20
  19  -3   1   48.40    5.20
   3  19   1   51.09    5.70
 -19  -3  -1   44.50    5.20
   4 -19   1   35.90    6.30
  19   4   1   27.40    4.50
  -4  19   1   33.00    6.20
   4 -19   1   28.20    5.30
 -19   4  -1   33.00    5.40
 -19  -4   1   27.80    4.80
   4  19  -1   37.40    6.40
  -4 -19  -1   32.00    5.40
  19  -4  -1   45.70    5.60
  -4 -19  -1   36.40    5.70
  19   4   1   37.40    5.70
   4  19  -1   27.90    5.20
  19  -4  -1   34.50    5.60
  19   4   1   40.20    6.50
 -19  -4   1   33.50    5.70
  -4  19   1   27.50    4.80
 -19   4  -1   23.50    4.40
  -4 -19  -1   34.80    5.70
 -19   4  -1   29.10    5.30
   4 -19   1   32.20    6.10
  19  -4  -1   31.80    5.40
   4  19   1   26.20    4.50
  -4  19  -1   35.30    6.30
  19   4  -1   30.90    4.90
 -19  -4  -1   33.30    7.50
 -19   4   1   31.50    5.40
  -4 -19   1   34.60    5.30
  19   4  -1   33.50    5.30
  19  -4   1   41.40    6.10
  -4 -19   1   29.10    5.10
   4  19   1   32.00    5.40
  -4  19  -1   34.30    5.80
   4 -19  -1   28.00    4.90
 -19  -4  -1   33.00    5.30
   4 -19  -1   27.60    4.70
 -19   4   1   38.50    6.70
   4 -19  -1   30.50    5.60
 -19  -4  -1   29.70    5.10
  -4  19  -1   33.80    5.70
  19  -4   1   37.60    5.60
  19  -4   1   29.50    5.10
   4  19   1   28.90    5.40
  19   4  -1   33.40    5.30
  -4 -19   1   30.10    4.90
 -19   4   1   39.80    6.20
   5 -19   1   80.29    7.30
  -5 -19  -1   98.99    7.40
 -19   5  -1   81.09    6.50
 -19   5  -1   92.29    7.60
   5 -19   1   91.59    7.30
  -5  19   1   85.19    7.10
  -5 -19  -1   89.39    7.30
 -19   5  -1   92.99    7.40
  19   5   1   98.89    7.20
  19  -5  -1   93.09    7.20
  19  -5  -1   92.79    6.80
   5 -19   1   92.59    7.50
   5  19  -1   93.99    7.40
   5  19  -1   84.99    7.00
   5  19  -1   96.89    7.70
 -19  -5   1   88.69    7.20
  -5 -19  -1   95.89    7.40
  -5  19   1   89.49    7.50
  -5  19   1   85.29    6.80
 -19  -5   1   88.39    7.20
  19   5   1   93.39    7.20
  19   5   1   90.19    6.90
 -19  -5   1   98.29    7.70
 -19   5   1   86.79    7.40
   5 -19  -1   90.19    7.80
 -19  -5  -1   91.59    7.40
  -5  19  -1   85.69    7.30
  -5 -19   1   84.29    7.10
  -5  19  -1   84.19    7.00
 -19  -5  -1   88.99    7.20
 -19   5   1   89.09    7.10
   5  19   1   84.79    7.10
  19  -5   1   86.79    7.00
  19  -5   1   96.29    6.60
   5 -19  -1   94.19    7.20
  19   5  -1   89.99    7.00
  19  -5   1   86.39    6.70
   5  19   1   85.49    7.10
  -5 -19   1   83.59    6.80
 -19   5   1   85.19    6.60
 -19  -5  -1   94.69    7.60
   5  19   1   90.89    7.20
  -5 -19   1   94.69    7.40
  19   5  -1   88.39    7.60
   5 -19  -1   91.59    7.50
  19   5  -1   90.29    6.80
  19  -6  -1   62.89    6.00
 -19  -6   1   64.59    6.20
  -6  19   1   72.59    6.40
   6 -19   1   64.69    6.70
   6  19  -1   67.59    6.40
   6  19  -1   68.99    6.50
   6 -19   1   66.29    6.60
  19   6   1   77.59    6.70
  19  -6  -1   69.09    6.80
 -19   6  -1   73.39    6.90
 -19  -6   1   69.69    6.60
  19   6   1   63.69    5.90
  -6  19   1   72.49    6.90
  -6  19   1   67.09    6.40
  -6 -19  -1   71.89    6.60
 -19   6  -1   61.59    6.00
 -19  -6   1   70.79    6.60
   6  19  -1   75.09    6.70
   6 -19   1   80.39    7.00
  -6 -19  -1   66.99    6.40
 -19   6  -1   71.39    6.20
  19   6   1   74.79    6.30
  -6 -19  -1   66.19    6.20
 -19   6   1   65.19    6.10
   6 -19  -1   70.29    6.50
   6  19   1   71.49    6.60
 -19  -6  -1   66.19    6.50
  -6  19  -1   69.19    6.30
  -6 -19   1   66.99    6.40
  -6 -19   1   75.69    6.70
  -6  19  -1   66.99    6.40
   6  19   1   69.69    6.40
 -19  -6  -1   70.39    6.50
  -6  19  -1   68.19    6.60
   6 -19  -1   70.99    6.70
   6  19   1   72.09    6.60
  19   6  -1   79.79    6.60
   6 -19  -1   67.59    6.90
  19  -6   1   76.69    6.70
  19   6  -1   71.19    6.40
  19  -6   1   72.19    6.30
 -19   6   1   71.59    6.00
  19  -6   1   75.19    6.00
 -19  -6  -1   70.69    6.60
 -19   6   1   75.59    7.00
  19   6  -1   76.09    6.50
 -19   7  -1    7.70    3.00
 -19   7  -1    8.60    3.10
  -7 -19  -1    8.70    2.80
   7 -19   1   12.00    3.80
 -19   7  -1   10.50    3.20
  -7  19   1    7.60    2.70
  -7  19   1   12.00    4.10
 -19  -7   1   10.20    3.40
   7  19  -1   10.00    3.40
  -7 -19  -1    9.00    3.20
   7  19  -1    7.90    2.80
  19   7   1   10.20    3.20
   7 -19   1   10.40    3.20
   7 -19   1    8.80    3.20
   7  19  -1   11.00    3.20
  19   7   1   10.80    3.40
 -19  -7   1   10.30    3.30
  19  -7  -1    9.50    3.20
  19  -7  -1    8.40    2.80
  19  -7  -1    9.00    2.80
  -7  19   1    8.40    3.00
  19   7   1    8.50    2.90
  -7 -19  -1    9.90    3.10
 -19  -7   1   11.60    3.50
   7 -19  -1   12.00    3.50
 -19   7   1   10.10    3.40
  19  -7   1    8.80    2.90
   7  19   1    9.90    3.10
  19   7  -1   10.10    3.10
  19  -7   1    8.90    2.90
  -7  19  -1    8.90    3.20
 -19  -7  -1    8.00    3.00
  -7 -19   1    7.60    3.00
 -19   7   1    8.10    2.90
  -7  19  -1   10.00    3.50
  19   7  -1    9.90    3.10
  19  -7   1   14.20    4.20
 -19   7   1    7.70    2.80
  -7 -19   1    7.90    2.70
  -7 -19   1    8.80    3.00
  -7  19  -1   11.80    3.80
   7  19   1    8.80    3.00
 -19  -7  -1    9.30    3.30
 -19  -7  -1   14.10    4.00
   7 -19  -1    8.90    3.20
   7 -19  -1   12.40    3.50
  19   7  -1   12.40    3.70
  -8 -19  -1    0.40    1.10
  -8 -19  -1    0.00    1.20
 -19  -8   1   -0.30    1.20
  -8 -19  -1   -0.20    1.10
 -19   8  -1    0.10    1.00
  -8  19   1   -0.20    1.30
 -19  -8   1   -0.40    1.10
  19   8   1    0.50    1.30
  19  -8  -1    0.20    1.20
   8  19  -1    0.20    1.40
   8  19  -1   -0.30    1.10
  19   8   1   -0.20    1.10
  19   8   1    0.10    1.10
  -8  19   1    0.00    1.40
  -8  19   1   -0.30    1.00
  19  -8  -1    1.00    1.40
 -19  -8   1    0.20    1.20
   8  19  -1    0.70    1.40
  19  -8  -1    0.00    1.40
 -19   8  -1    0.00    1.00
 -19   8  -1    0.60    1.20
   8 -19  -1    0.10    1.50
  -8 -19   1    0.00    1.10
  19   8  -1    0.30    1.20
 -19  -8  -1    0.10    1.10
  19  -8   1    0.10    1.00
  -8 -19   1    0.00    1.10
   8  19   1   -0.10    1.10
  19  -8   1    0.10    1.20
  -8 -19   1   -0.30    0.90
 -19   8   1    0.40    1.20
  19   8  -1    0.70    1.30
  -8  19  -1   -0.20    1.20
   8 -19  -1   -0.20    1.10
   8 -19  -1    0.10    1.20
  19   8  -1    0.00    1.10
  -8  19  -1    0.40    1.30
   8  19   1    0.20    1.20
 -19   8   1   -0.10    1.20
   8  19   1    0.70    1.50
 -19  -8  -1    0.10    1.10
 -19   8   1    0.20    1.00
  -8  19  -1    0.00    1.30
  19  -8   1    0.10    1.30
 -19  -8  -1    0.00    1.10
   9  19  -1   59.19    6.20
  -9  19   1   63.39    6.10
 -19   9  -1   67.49    6.30
 -19  -9   1   58.79    6.10
  19  -9  -1   65.69    6.40
   9  19  -1   62.19    6.30
  -9  19   1   66.89    6.50
  -9  19   1   58.39    6.30
  19   9   1   65.59    6.20
 -19  -9   1   63.49    6.50
  19   9   1   72.09    6.80
  19  -9  -1   64.39    5.80
  -9  19   1   61.99    6.50
   9  19  -1   66.49    6.50
  -9 -19  -1   57.29    6.10
  19  -9  -1   64.79    6.10
 -19   9  -1   64.59    6.60
 -19  -9   1   57.19    6.10
  19   9   1   55.69    5.90
  -9  19   1   57.49    6.00
   9  19   1   58.39    6.10
  -9  19  -1   59.09    6.40
 -19  -9  -1   62.09    6.30
  -9  19  -1   60.99    6.20
  -9 -19   1   63.09    6.40
   9  19   1   60.79    6.30
 -19  -9  -1   60.19    7.40
  19   9  -1   66.09    6.20
  19  -9   1   66.39    6.20
  -9  19  -1   59.29    6.20
  19   9  -1   63.39    6.20
  -9  19  -1   60.99    6.10
  19  -9   1   64.19    5.90
  19   9  -1   65.39    6.40
 -19   9   1   62.89    6.40
 -19   9   1   62.79    5.80
  19  -9   1   60.09    6.10
  -9  19  -1   56.99    6.30
 -19  -9  -1   61.89    6.40
   9  19   1   65.19    6.30
 -19 -10   1    1.50    1.70
  19  10   1    1.00    1.40
  19 -10  -1    1.80    1.60
 -19  10  -1    1.50    1.80
 -10  19   1    2.10    1.90
 -19  10  -1    2.60    1.90
  19  10   1    1.20    1.60
 -19 -10   1    1.90    1.70
 -10  19   1    1.40    1.70
 -10  19   1    1.20    1.50
  19  10   1    1.50    1.70
  10  19  -1    1.10    1.50
 -10  19   1    1.70    1.90
  19 -10  -1    0.80    1.50
  19 -10   1    2.10    1.60
 -19 -10  -1    2.90    2.20
  19  10  -1    1.90    1.70
 -10  19  -1    3.20    2.20
  19  10  -1    2.00    1.70
 -10  19  -1    1.10    1.60
  19  10  -1    1.80    1.70
  10  19   1    3.60    2.20
 -10  19  -1    1.10    1.60
 -19  10   1    1.20    1.50
 -10  19  -1    1.90    2.30
 -19  10   1    1.90    1.80
  19 -10   1    2.90    2.00
 -11  19   1    4.70    2.50
 -19  11  -1    2.70    2.10
 -11  19   1    2.10    1.90
 -11  19   1    3.20    2.10
  19 -11   1    4.50    2.40
  19  11  -1    5.10    2.60
 -19  11   1    4.40    2.30
 -11  19  -1    3.90    2.40
  19 -11   1    4.70    2.60
  19  11  -1    5.20    2.70
 -11  19  -1    3.50    2.20
 -11  19  -1    5.70    2.80
 -19  11   1    3.80    2.50
 -19  12  -1    4.80    2.60
 -12  19   1    5.10    3.00
 -19  12  -1    3.30    2.10
 -19  12  -1    2.30    2.30
 -12  19   1    3.00    2.10
 -12  19   1    4.10    2.40
 -12  19  -1    5.20    2.50
 -12  19  -1    3.10    2.10
 -19  12   1    5.40    2.70
 -19  12   1    5.20    2.70
 -19  12   1    3.70    2.20
 -19  12   1    6.80    3.10
 -19  13  -1    1.10    1.60
 -13  19   1    1.80    2.00
 -13  19   1    1.20    1.70
 -19  13  -1    1.10    1.70
 -19  13   1    1.50    1.80
 -13  19  -1    1.30    1.70
 -19  13   1    1.10    1.50
 -19  13   1    0.70    1.60
 -13  19  -1    1.90    2.20
 -19  14  -1   32.40    7.00
 -14  19   1   27.00    5.40
 -14  19   1   29.70    5.90
 -19  14  -1   36.60    7.00
 -19  14   1   35.80    6.60
 -14  19  -1   23.60    5.20
 -19  14   1   31.10    5.90
 -14  19  -1   25.70    5.20
 -19  15  -1   13.10    4.00
 -15  19   1   15.50    4.50
 -19  15  -1   19.20    4.90
 -15  19   1   12.60    3.80
 -15  19  -1   13.80    4.00
 -15  19  -1   11.70    3.70
 -19  15   1   16.00    4.30
 -19  15   1   14.40    4.20
 -19  16  -1   20.20    4.90
 -16  19   1   19.90    4.80
 -19  16  -1   23.40    5.40
 -16  19   1   21.20    4.90
 -16  19  -1   22.00    5.20
 -16  19  -1   25.40    5.30
 -19  17  -1    1.30    2.00
 -19  17  -1    1.80    2.10
 -17  19  -1    1.30    2.00
 -17  19  -1    0.10    1.60
   0 -20  -1   -0.10    1.00
   0  20   1    0.20    1.20
   0  20  -1    0.30    1.20
   0  20   1    0.20    1.20
  20   0  -1    0.00    1.00
  20   0   1   -0.30    0.90
   0 -20   1    0.00    1.10
  20   0  -1   -0.10    1.00
 -20   0  -1    0.30    1.10
  20   0  -1    0.10    1.00
   0 -20   1    0.00    1.20
 -20   0   1   -0.20    1.00
 -20   0  -1   -0.20    1.00
 -20   0   1    0.20    0.90
   0 -20   1    0.10    1.10
   0 -20  -1   -0.20    1.10
   0 -20  -1   -0.20    1.10
   0  20  -1   -0.30    1.10
  20   0   1   -0.20    1.10
   0  20   1    0.00    1.20
   0  20  -1    0.00    1.10
 -20   0   1    0.30    1.30
  20   0   1   -0.50    0.90
 -20   0  -1   -0.10    1.10
 -20  -1   1   66.59    6.50
 -20   1  -1   55.29    6.00
  20  -1  -1   64.29    6.10
   1  20  -1   60.19    6.00
  -1 -20  -1   56.19    6.00
  20  -1  -1   64.69    5.60
 -20  -1   1   59.49    6.00
 -20  -1   1   61.79    6.00
  -1  20   1   61.19    6.20
  -1  20   1   58.49    6.00
 -20   1  -1   63.49    6.10
  -1  20   1   63.09    6.20
   1 -20   1   64.79    6.40
   1 -20   1   61.89    6.40
  20  -1  -1   67.09    5.90
   1  20  -1   69.29    6.50
  20   1   1   62.79    5.90
  20   1   1   59.09    5.50
  -1 -20  -1   63.59    6.00
  20   1   1   65.29    6.10
   1 -20   1   64.29    6.20
  -1 -20  -1   67.09    6.30
   1  20  -1   62.49    6.30
 -20   1  -1   60.19    6.00
 -20   1   1   69.79    6.70
 -20   1   1   56.89    5.80
 -20  -1  -1   71.89    6.70
  20  -1   1   66.19    5.90
   1  20   1   59.59    6.30
  -1  20  -1   55.29    6.00
  20   1  -1   61.29    5.90
 -20  -1  -1   62.19    6.10
  -1 -20   1   60.89    5.90
   1 -20  -1   64.09    6.20
   1  20   1   67.99    6.40
   1  20   1   50.59    5.60
   1 -20  -1   61.69    5.90
   1 -20  -1   59.19    6.30
  20  -1   1   63.39    6.00
  -1 -20   1   61.79    6.00
 -20   1   1   56.29    5.80
 -20  -1  -1   57.39    6.10
  20   1  -1   65.59    6.00
  -1  20  -1   64.49    6.40
  -1  20  -1   61.79    6.30
  -1 -20   1   61.89    6.30
  20   1  -1   64.99    5.70
  20  -1   1   60.79    5.50
   2  20  -1   86.59    7.30
 -20  -2   1   99.59    8.00
 -20   2  -1   85.89    7.00
 -20   2  -1   86.29    7.20
  20   2   1   92.09    7.20
  -2  20   1   82.79    7.30
  -2 -20  -1   97.39    7.40
  -2 -20  -1   91.49    7.30
   2 -20   1   90.29    7.20
 -20  -2   1   96.69    7.60
  -2  20   1   84.89    7.20
  20  -2  -1   89.59    6.50
  20   2   1   98.19    7.20
   2 -20   1   86.89    8.20
  20   2   1   86.29    6.60
   2  20  -1   89.39    7.40
  -2  20   1   86.99    7.20
  20  -2  -1   94.49    7.20
   2 -20   1   76.79    7.00
  -2 -20  -1   81.39    7.20
   2  20  -1   89.49    7.60
 -20   2  -1   80.09    7.10
 -20  -2   1   89.39    7.20
  -2 -20   1   80.99    7.20
  -2  20  -1   88.99    7.50
  -2 -20   1   94.49    7.30
   2 -20  -1   76.19    7.20
 -20   2   1   93.69    7.50
 -20   2   1   95.09    7.50
 -20  -2  -1   93.29    8.20
  -2 -20   1   90.69    7.30
  20   2  -1   84.99    6.50
  20  -2   1   95.49    7.10
  -2  20  -1   86.19    7.20
  20  -2   1   97.99    7.40
  20  -2   1   87.39    6.50
 -20  -2  -1   95.49    7.80
  20   2  -1   88.59    7.10
   2 -20  -1   83.69    7.10
 -20   2   1   91.39    7.10
 -20  -2  -1  100.49    7.80
   2  20   1   86.09    7.10
   2  20   1   84.19    7.10
  20   2  -1   90.49    7.00
   2  20   1   86.39    7.30
   2 -20  -1   97.29    7.40
  -2  20  -1   96.79    7.60
  20  -3  -1   64.49    5.50
  -3 -20  -1   56.29    6.00
  -3 -20  -1   56.39    5.90
   3  20  -1   66.89    6.60
   3 -20   1   64.29    6.40
 -20   3  -1   64.59    6.10
  -3  20   1   57.69    6.10
  20   3   1   62.79    6.00
 -20  -3   1   56.99    5.90
   3 -20   1   53.79    6.30
 -20  -3   1   53.29    5.70
  20  -3  -1   65.29    6.30
   3  20  -1   57.29    5.90
 -20   3  -1   59.89    6.30
  -3 -20  -1   57.99    5.80
   3 -20   1   62.49    6.10
  20   3   1   59.49    5.60
  20   3   1   59.99    5.90
  -3  20   1   56.59    6.10
 -20  -3   1   62.89    6.30
   3  20  -1   58.39    5.90
  20  -3  -1   61.99    5.90
  -3 -20   1   61.79    6.10
   3 -20  -1   58.99    5.70
  -3 -20   1   50.89    5.70
 -20   3   1   56.89    5.60
  -3  20  -1   56.79    5.90
   3  20   1   59.79    6.10
  -3  20  -1   58.69    6.10
 -20  -3  -1   60.39    6.10
   3 -20  -1   64.29    6.40
  20  -3   1   72.19    6.30
 -20   3   1   61.99    6.00
 -20  -3  -1   55.79    6.00
   3 -20  -1   58.29    6.40
 -20   3   1   65.69    6.70
  20   3  -1   58.89    5.90
  20  -3   1   64.99    5.60
  20   3  -1   61.09    5.80
   3  20   1   60.29    6.20
  -3 -20   1   58.99    6.00
 -20  -3  -1   62.69    6.20
  20   3  -1   65.69    5.80
  20  -3   1   63.59    6.10
  -3  20  -1   58.19    6.30
   3  20   1   58.49    6.20
  20  -4  -1    2.20    1.70
 -20   4  -1    3.20    2.20
  -4 -20  -1    1.70    1.60
  20   4   1    3.50    2.30
   4 -20   1    1.20    1.80
 -20   4  -1    3.10    2.00
  20  -4  -1    2.70    1.80
 -20  -4   1    3.00    1.90
  20   4   1    3.50    2.10
 -20  -4   1    2.10    1.70
   4  20  -1    2.50    2.10
  20  -4  -1    3.00    1.80
   4 -20   1    2.80    2.00
  -4  20   1    2.80    2.00
  20   4   1    2.50    1.80
 -20  -4   1    2.80    1.90
  -4  20   1    3.40    2.10
   4 -20   1    2.00    1.90
  -4 -20  -1    1.50    1.70
   4  20  -1    2.30    1.90
 -20   4  -1    1.80    1.60
  -4  20   1    2.60    2.10
  -4 -20  -1    4.90    2.40
   4 -20  -1    3.20    2.10
   4  20   1    0.90    1.50
   4  20   1    2.90    2.10
  -4 -20   1    4.30    2.30
 -20  -4  -1    2.60    2.10
   4  20   1    3.30    2.10
 -20   4   1    3.00    2.00
 -20   4   1    2.20    1.80
   4 -20  -1    3.30    2.20
  -4  20  -1    3.90    2.40
  -4  20  -1    2.50    2.00
  20  -4   1    2.70    1.80
  20   4  -1    3.50    2.00
   4 -20  -1    1.40    1.70
  -4 -20   1    1.80    1.70
  -4 -20   1    3.20    2.10
  20  -4   1    1.60    1.60
 -20   4   1    2.80    2.00
 -20  -4  -1    2.30    1.80
  20  -4   1    3.30    2.30
  20   4  -1    3.50    2.00
  20   4  -1    2.70    1.90
 -20  -4  -1    2.80    1.90
  -4  20  -1    4.10    2.30
 -20   5  -1   30.60    6.10
  20   5   1   19.60    4.30
   5  20  -1   17.90    4.30
  -5  20   1   18.40    4.10
   5 -20   1   21.40    5.20
   5  20  -1   31.10    5.80
   5  20  -1   29.80    6.20
   5 -20   1   20.40    4.50
  20  -5  -1   22.90    4.20
  -5 -20  -1   25.00    4.90
  -5  20   1   20.20    4.40
 -20   5  -1   22.60    4.90
  -5 -20  -1   18.50    3.90
  -5  20   1   19.90    4.30
 -20  -5   1   23.10    5.00
  20  -5  -1   24.90    5.10
 -20  -5   1   19.80    4.20
  -5 -20  -1   25.20    5.20
  20  -5  -1   27.40    5.30
   5 -20   1   25.80    5.20
  20   5   1   22.00    4.60
 -20   5  -1   32.70    6.20
  20   5   1   22.80    4.50
 -20  -5  -1   25.40    5.10
  20  -5   1   24.70    4.80
  -5 -20   1   29.40    5.50
  -5  20  -1   22.70    5.00
 -20  -5  -1   25.70    5.20
  20  -5   1   23.80    4.60
   5 -20  -1   21.80    4.60
  20   5  -1   22.40    4.50
   5  20   1   24.30    5.00
  20   5  -1   20.60    4.40
   5 -20  -1   19.80    5.00
 -20   5   1   25.80    5.30
  -5 -20   1   19.30    4.10
  -5 -20   1   21.70    4.30
   5 -20  -1   22.00    4.60
   5  20   1   23.10    5.30
  -5  20  -1   22.20    5.10
 -20   5   1   29.30    5.70
  20   5  -1   20.00    4.10
  20  -5   1   23.90    4.80
 -20   5   1   24.70    4.80
  -5  20  -1   21.10    4.70
 -20  -5  -1   22.50    4.70
   5  20   1   23.20    5.00
   6 -20   1   18.00    4.40
 -20  -6   1   21.70    5.30
 -20  -6   1   20.10    4.90
 -20  -6   1   16.20    4.10
  20  -6  -1   21.10    4.30
  -6 -20  -1   14.90    3.90
  -6  20   1   19.80    4.90
  20   6   1   18.90    4.20
   6 -20   1   16.70    4.00
   6  20  -1   20.00    4.40
 -20   6  -1   21.70    4.40
   6 -20   1   23.40    5.10
   6  20  -1   20.80    4.90
  20  -6  -1   19.10    4.30
  20  -6  -1   23.20    4.80
   6  20  -1   17.00    4.10
  20   6   1   26.00    5.10
  20   6   1   23.60    5.00
 -20   6  -1   19.40    4.20
  -6  20   1   17.50    4.20
  -6 -20  -1   22.40    4.80
  -6  20   1   24.20    5.30
  20  -6   1   19.20    3.90
  20   6  -1   24.90    5.10
 -20  -6  -1   21.60    4.60
   6 -20  -1   22.50    5.00
  20  -6   1   17.70    4.00
  20   6  -1   20.70    4.30
  -6  20  -1   26.30    5.50
 -20  -6  -1   22.10    4.90
   6 -20  -1   23.60    5.00
 -20  -6  -1   18.70    4.30
 -20   6   1   19.60    4.40
  -6  20  -1   22.90    4.70
  20  -6   1   17.60    3.90
  20   6  -1   20.50    4.40
   6  20   1   18.90    4.40
   6  20   1   21.30    4.70
  -6 -20   1   15.80    4.00
  -6 -20   1   21.60    4.50
  -6  20  -1   22.30    4.90
  20   7   1   28.50    5.90
  20   7   1   15.40    3.50
   7  20  -1   24.20    5.00
  20  -7  -1   27.50    5.90
  20  -7  -1   18.10    4.00
   7  20  -1   23.70    5.00
 -20   7  -1   24.90    5.30
  -7  20   1   26.00    6.00
  -7  20   1   22.40    4.90
   7 -20   1   22.00    4.70
 -20  -7   1   24.20    5.30
 -20  -7   1   16.60    4.20
   7 -20   1   19.50    4.90
 -20  -7   1   27.30    5.60
  -7  20   1   20.10    4.40
 -20   7  -1   29.90    5.90
  20   7   1   23.00    4.80
  20  -7  -1   18.50    3.90
   7 -20  -1   18.10    4.40
  -7  20  -1   15.70    4.10
   7  20   1   15.70    3.90
   7 -20  -1   19.40    4.60
  -7  20  -1   15.30    4.00
  -7  20  -1   20.10    4.60
  20  -7   1   22.20    6.60
  20   7  -1   17.90    4.00
  20  -7   1   23.20    5.70
  20   7  -1   16.30    3.90
  -7 -20   1   17.60    4.20
 -20   7   1   19.00    4.70
   7  20   1   23.20    5.30
 -20  -7  -1   19.90    4.60
  20  -7   1   24.20    4.90
 -20   7   1   18.30    4.10
  20   7  -1   21.20    4.50
 -20  -7  -1   16.30    4.00
  20  -8  -1   87.59    6.60
 -20   8  -1   87.69    7.10
  -8  20   1   88.09    7.30
  -8  20   1   85.29    7.40
 -20  -8   1   87.29    7.50
  20   8   1   86.59    7.10
  20  -8  -1   89.09    7.20
   8  20  -1   97.69    8.00
 -20   8  -1   83.79    7.30
  20   8   1   94.19    7.60
 -20  -8   1   97.99    8.00
 -20  -8  -1   80.29    7.30
  -8  20  -1   75.99    7.00
  20   8  -1   90.79    7.30
  20   8  -1   90.79    7.20
   8  20   1   92.49    8.90
   8 -20  -1   91.99    7.50
 -20  -8  -1   83.49    7.50
   8 -20  -1   84.09    7.50
  20  -8   1   90.59    7.20
 -20   8   1   84.39    6.80
  20  -8   1   89.39    6.90
 -20   8   1   96.69    7.70
  20   8  -1   82.89    7.20
  -8  20  -1   78.89    7.10
  20  -9  -1    3.20    2.00
  -9  20   1    3.90    2.50
  20   9   1    4.30    2.30
  20   9   1    5.00    2.60
  -9  20   1    3.20    2.10
 -20   9  -1    2.30    1.80
  20  -9  -1    2.90    1.90
 -20   9  -1    3.90    2.20
  -9  20   1    3.30    2.10
 -20  -9   1    4.80    2.50
 -20   9   1    4.10    2.30
  -9  20  -1    3.90    2.50
  -9  20  -1    3.70    2.20
  20  -9   1    5.60    2.40
  20   9  -1    4.50    2.20
  20   9  -1    3.80    2.40
 -20   9   1    2.80    2.00
 -10  20   1   17.90    4.30
  20 -10  -1   18.40    4.50
  20 -10  -1   19.50    4.20
 -20  10  -1   22.10    4.80
 -10  20   1   21.30    4.60
  20 -10   1   20.70    4.60
 -10  20  -1   23.90    5.00
  20 -10   1   21.80    4.50
 -10  20  -1   24.70    5.40
 -20  10   1   19.30    4.30
 -20  10   1   23.30    5.40
  20  10  -1   25.80    5.50
 -20  11  -1   95.29    7.60
  20 -11  -1   84.29    7.30
 -11  20   1   92.19    7.80
 -11  20   1   92.29    7.60
  20 -11  -1   91.29    7.40
 -11  20  -1   83.79    7.30
 -20  11   1   98.09    7.70
 -11  20  -1   93.29    8.00
  20 -11   1   88.19    7.20
 -20  11   1   91.49    8.00
 -12  20   1   32.10    5.80
 -20  12  -1   31.20    5.90
 -20  12  -1   31.30    5.90
 -12  20   1   35.50    6.40
 -20  12   1   34.90    6.50
 -20  12   1   35.10    6.10
 -12  20  -1   26.90    5.30
 -12  20  -1   21.70    4.60
 -13  20   1   35.20    6.50
 -20  13  -1   39.60    6.90
 -13  20   1   34.10    6.10
 -20  13  -1   30.00    5.50
 -13  20  -1   34.70    6.20
 -20  13   1   35.40    6.20
 -13  20  -1   29.30    5.60
 -20  13   1   30.50    5.70
 -20  14  -1    5.00    3.00
 -20  14  -1    4.60    2.70
 -14  20   1    6.90    3.50
 -14  20   1    4.70    2.80
 -20  14   1    7.10    3.30
 -14  20  -1    6.10    3.00
 -20  14   1    3.60    2.30
 -14  20  -1    5.70    3.20
 -20  15  -1    1.40    2.10
 -15  20   1    1.60    2.00
 -15  20   1    1.10    1.90
 -20  15  -1    2.30    2.40
 -15  20  -1    1.10    1.70
 -15  20  -1    1.10    1.80
 -16  20  -1   46.90    7.20
 -16  20  -1   46.10    7.70
  21   0   1   13.70    3.50
  21   0  -1   19.10    4.40
   0  21   1   23.50    5.40
 -21   0   1   20.10    5.00
   0  21  -1   13.60    3.80
  21   0   1   22.10    5.30
   0  21   1   19.90    4.40
  21   0   1   11.50    3.10
  21   0  -1   20.30    4.20
  21   0  -1   21.30    4.90
 -21   0  -1   12.80    3.60
   0 -21   1   15.20    3.90
 -21   0   1   18.60    4.60
   0 -21  -1   16.10    3.80
   0  21   1   17.50    4.60
 -21   0   1   25.30    5.30
 -21   0  -1   19.70    4.70
   0 -21   1   15.20    3.80
   0  21  -1   15.00    4.00
   0  21  -1   15.00    4.10
   1 -21   1   80.69    7.50
 -21   1  -1   76.39    6.90
  -1  21   1   83.59    7.30
  21  -1  -1   78.19    6.20
  -1 -21  -1   89.69    7.20
   1  21  -1   84.59    7.50
 -21  -1   1   86.89    7.70
  21   1   1   89.89    7.10
  21  -1  -1   86.89    6.90
  -1  21   1   85.59    7.20
   1 -21   1   85.29    7.30
   1  21  -1   84.69    7.40
  21   1   1   80.19    6.80
  -1  21   1   75.29    7.20
   1  21  -1   83.79    7.20
  21  -1  -1   87.09    7.10
 -21  -1   1   84.39    7.20
 -21  -1   1   84.69    7.20
  21   1   1   89.19    6.90
 -21   1  -1   76.09    6.90
   1  21   1   88.09    7.60
 -21  -1  -1   93.29    7.70
  -1  21  -1   86.39    7.50
  -1  21  -1   86.49    7.70
   1 -21  -1   84.19    7.00
  -1 -21   1   85.09    7.60
  21  -1   1   89.49    7.00
 -21  -1  -1   77.79    7.10
  -1  21  -1   83.29    7.30
  21   1  -1   91.29    7.10
   1 -21  -1   77.89    8.90
  -1 -21   1   84.89    7.10
 -21   1   1   85.49    7.10
  21  -1   1  100.29    7.70
   1  21   1   80.99    7.00
  21   1  -1   80.09    6.70
  21   1  -1   83.19    6.50
   1  21   1   96.29    8.00
 -21   1   1   79.29    7.00
  21  -1   1   96.19    7.00
 -21  -2   1   31.00    5.50
  -2  21   1   26.40    5.40
  21   2   1   24.40    4.60
  21  -2  -1   33.00    5.40
  -2 -21  -1   29.60    5.20
  21  -2  -1   28.50    5.00
   2 -21   1   24.80    5.40
 -21   2  -1   25.40    5.30
   2  21  -1   26.60    5.20
   2 -21   1   23.50    4.50
 -21  -2   1   24.80    6.50
 -21   2  -1   28.10    5.10
 -21  -2   1   32.10    5.60
   2  21  -1   29.00    5.80
  21  -2  -1   42.00    7.00
   2  21  -1   35.20    6.20
  21   2   1   22.90    4.40
  -2  21   1   35.80    6.60
  21   2   1   32.10    5.70
   2 -21  -1   31.40    5.50
  -2 -21   1   29.50    5.80
   2  21   1   25.10    4.70
  21   2  -1   25.20    5.10
   2 -21  -1   19.50    7.20
  21  -2   1   34.30    5.60
 -21   2   1   25.00    4.70
  -2  21  -1   40.00    6.90
  -2  21  -1   32.50    5.80
 -21  -2  -1   27.30    5.10
  -2 -21   1   21.20    4.50
   2  21   1   22.90    4.80
  21   2  -1   31.30    5.10
 -21   2   1   30.80    5.40
  -2  21  -1   30.30    5.50
  21  -2   1   28.70    5.40
 -21  -2  -1   32.00    5.90
  21  -2   1   33.60    6.10
   2  21   1   36.00    6.90
   3  21  -1   91.79    7.60
   3  21  -1  107.29    8.40
  21   3   1  109.99    8.10
   3 -21   1  113.29    8.30
  -3  21   1  112.09    8.30
  21   3   1  113.89    8.00
  21  -3  -1  115.19    7.50
  -3 -21  -1  113.19    8.20
  21  -3  -1  108.99    8.10
 -21  -3   1  104.39    8.00
 -21  -3   1  117.39    8.50
 -21   3  -1  109.39    8.10
  21   3   1  113.49    7.80
  -3  21   1  109.99    8.50
  21  -3  -1  113.39    7.90
  -3  21   1  112.49    8.40
 -21   3  -1   96.19    7.70
  21  -3   1  114.89    8.10
   3  21   1  108.79    8.40
  -3  21  -1  110.59    8.40
  -3  21  -1  102.29    8.40
  21  -3   1  112.39    7.50
   3  21   1  114.49    8.70
   3  21   1  110.99    8.40
  21   3  -1  106.79    7.90
  21  -3   1  115.99    8.70
  21   3  -1  106.69    7.50
   3 -21  -1  117.49    8.30
 -21  -3  -1  103.59    8.10
  -3 -21   1  106.69    8.10
  -3 -21   1   93.79    7.80
 -21  -3  -1  123.79    8.80
  21   3  -1  121.99    8.20
 -21   3   1  101.39   10.00
 -21   3   1   99.39    7.60
  -3  21  -1  102.29    8.20
 -21  -4   1  162.38   10.20
  21   4   1  151.08    9.30
   4 -21   1  165.38   10.30
  21   4   1  163.38    9.40
  21  -4  -1  158.78    8.90
   4  21  -1  159.38   10.10
  -4 -21  -1  159.78    9.70
  21   4   1  160.78   11.10
 -21   4  -1  145.09    9.20
 -21   4  -1  137.89    9.20
   4  21  -1  140.89    9.40
  -4  21   1  162.98    9.90
  21  -4  -1  170.28    9.70
 -21  -4   1  150.48    9.60
  21   4  -1  169.58    9.60
  21   4  -1  153.88    9.30
  21  -4   1  161.48    8.90
  21  -4   1  155.08    9.30
   4 -21  -1  153.28    9.40
  -4  21  -1  149.29   10.00
   4  21   1  148.89    9.60
   4  21   1  147.89    9.70
  -4  21  -1  132.19    9.10
 -21  -4  -1  166.98   10.20
 -21   4   1  144.09    8.90
 -21   4   1  154.78    9.60
 -21  -4  -1  167.88   10.30
  21   4  -1  156.58    9.50
  -4  21  -1  142.09    9.40
  -5  21   1    3.40    2.20
 -21   5  -1    4.10    2.30
  21  -5  -1    6.20    2.80
   5  21  -1    5.20    2.70
  21   5   1    4.10    2.30
  21  -5  -1    3.60    2.00
 -21   5  -1    5.40    2.80
 -21  -5   1    4.10    2.50
   5 -21   1    5.70    2.70
  -5  21   1    3.80    2.30
  21   5   1    4.60    2.30
   5  21  -1    4.30    2.60
 -21  -5   1    3.30    2.10
 -21   5   1    2.50    1.90
 -21   5   1    5.30    2.70
  21   5  -1    5.20    2.50
   5 -21  -1    4.60    2.50
   5  21   1    3.20    2.20
  21   5  -1    5.00    2.40
 -21  -5  -1    5.40    2.90
  21  -5   1    2.80    1.80
  -5  21  -1    4.30    2.50
  21  -5   1    3.50    2.20
 -21  -5  -1    2.50    2.00
  21   5  -1    4.10    2.60
 -21   6  -1    6.50    2.70
  21   6   1    7.60    2.80
 -21   6  -1    7.20    3.00
  -6  21   1    7.20    3.00
  -6  21   1    7.10    3.20
   6 -21   1    9.50    3.40
  21  -6  -1   10.30    3.10
 -21  -6   1    7.60    2.90
  21   6   1    7.30    2.90
 -21  -6   1    7.20    3.30
  21  -6  -1    8.70    3.10
 -21   6   1    7.60    2.90
   6 -21  -1    8.80    3.30
  21   6  -1    5.90    2.60
  21  -6   1    0.00    1.90
 -21   6   1    7.70    3.00
 -21  -6  -1    8.70    3.40
  21  -6   1    8.20    3.00
  21   6  -1    8.30    3.00
  -6  21  -1    8.40    3.30
  21   7   1   22.00    5.40
 -21   7  -1   15.90    4.00
  21   7   1   17.60    4.20
  21  -7  -1   16.80    3.90
  21  -7  -1   16.60    3.90
  -7  21   1   20.10    4.70
 -21   7  -1   20.70    5.00
   7 -21   1   24.30    5.10
 -21  -7   1   17.20    4.30
  -7  21  -1   21.00    5.00
  21  -7   1   19.30    4.20
  21   7  -1   17.50    4.10
 -21   7   1   21.80    5.00
  21  -7   1   20.80    4.70
 -21   7   1   15.80    3.90
  21   7  -1   18.60    4.10
   7 -21  -1   17.40    4.20
 -21  -7  -1   18.70    4.60
   8 -21   1   14.20    4.10
  21  -8  -1   11.00    3.20
  -8  21   1   13.90    4.10
  21  -8  -1    9.90    3.50
  21   8   1    9.90    3.20
 -21   8  -1   12.70    3.70
  21   8  -1   10.10    3.40
  21  -8   1    9.30    3.10
   8 -21  -1   10.10    3.30
  -8  21  -1   11.60    3.70
  21  -8   1    9.00    3.00
 -21   8   1   14.70    4.10
  21   8  -1   13.60    4.30
 -21   8   1   12.40    4.00
  -9  21   1   67.79    6.70
 -21   9  -1   65.09    6.50
  -9  21   1   71.09    6.90
  21  -9  -1   73.39    6.50
  21  -9  -1   66.69    6.50
 -21   9   1   70.39    6.50
  21  -9   1   69.79    6.40
  -9  21  -1   70.29    7.00
 -21   9   1   65.29    6.70
  21  -9   1   48.80   10.10
  -9  21  -1   69.79    7.00
 -10  21   1   14.30    4.10
 -10  21   1   18.10    4.60
  21 -10  -1   12.80    3.60
  21 -10  -1   17.30    4.60
 -21  10  -1   17.50    4.80
  21 -10   1   12.20    3.40
 -10  21  -1   15.20    4.30
 -10  21  -1   17.00    4.30
 -21  10   1   18.90    4.70
 -11  21   1    8.00    3.20
  21 -11  -1    7.60    3.10
 -11  21   1    7.60    3.30
 -21  11  -1    5.90    3.00
 -21  11   1    4.90    2.40
 -11  21  -1    6.70    3.20
 -11  21  -1    6.00    3.00
  21 -11   1    6.10    2.80
 -21  12  -1    7.00    3.30
 -12  21   1    6.90    3.00
 -21  12  -1    5.40    2.50
 -12  21   1    7.10    3.20
 -21  12   1    7.90    3.30
 -12  21  -1    5.10    2.70
 -12  21  -1    6.50    2.90
 -21  12   1    7.20    3.10
 -21  13  -1    1.70    2.30
 -13  21   1    2.30    2.20
 -13  21   1    2.40    2.20
 -21  13  -1    2.50    2.20
 -13  21  -1    3.00    2.40
 -13  21  -1    0.20    1.60
 -21  14  -1   35.30    6.40
 -14  21   1   42.40    6.90
 -14  21   1   42.00    7.00
 -21  14  -1   45.00    7.50
 -14  21  -1   41.60    7.00
 -14  21  -1   43.80    7.30
 -15  21  -1    9.20    3.60
   0  22   1    0.30    1.60
 -22   0   1   -0.30    1.00
 -22   0  -1    0.80    1.60
   0  22  -1    0.50    1.60
  22   0   1    0.00    1.20
  22   0  -1   -0.30    0.90
  22   0  -1    0.20    1.30
 -22   0  -1    0.00    1.20
  22   0   1    0.20    1.20
   0 -22  -1    0.00    1.10
   0 -22   1   -0.10    1.20
 -22   0   1    0.40    1.40
 -22  -1   1    5.20    2.60
   1 -22   1    3.40    2.30
  22   1   1    3.80    2.20
  22  -1  -1    2.70    1.90
 -22   1  -1    3.80    2.30
  -1 -22  -1    4.10    2.40
  22  -1  -1    2.50    1.80
  22   1   1    4.90    2.30
   1  22  -1    3.20    2.30
 -22   1  -1    6.00    3.00
 -22  -1  -1    4.40    2.40
  -1  22  -1    4.40    2.50
 -22  -1  -1    6.00    2.90
   1 -22  -1    4.40    2.40
  22   1  -1    3.50    2.00
 -22   1   1    4.10    2.40
   1  22   1    3.00    2.10
  22  -1   1    1.60    1.60
  22  -1   1    3.20    1.90
 -22   1   1    3.40    2.10
  22   1  -1    1.90    1.70
  -2  22   1    9.60    3.30
 -22   2  -1    8.40    3.20
  22  -2  -1    9.30    2.90
  22   2   1    8.80    3.10
 -22   2  -1    8.80    3.20
 -22  -2   1    8.00    3.10
   2 -22   1    8.90    3.30
 -22  -2   1    5.70    2.80
   2  22  -1    6.50    3.70
  22  -2  -1    7.80    2.90
  22   2   1   10.40    3.40
  22  -2   1    5.10    2.20
  22   2  -1    6.90    2.70
  22  -2   1    5.50    2.40
   2 -22  -1    6.70    2.80
 -22   2   1    5.30    2.50
 -22   2   1    7.30    2.80
  22   2  -1    8.30    3.20
  -2  22  -1   10.70    3.70
   2  22   1    8.50    3.30
 -22  -2  -1    6.10    2.80
  22   3   1    1.80    1.90
   3 -22   1    0.80    1.70
  -3  22   1    0.70    1.70
 -22  -3   1    0.50    1.40
  22  -3  -1    0.50    1.30
 -22  -3   1    1.40    1.80
  22   3   1    0.90    1.50
  22  -3  -1    1.10    1.50
 -22   3  -1    0.90    1.70
 -22   3  -1    0.50    1.40
  22  -3   1   -0.10    1.10
   3 -22  -1    1.00    1.70
  22   3  -1    0.40    1.30
 -22  -3  -1    0.30    1.30
  -3  22  -1    0.70    1.70
 -22   3   1    0.80    1.50
   3  22   1    1.00    1.80
  22   3  -1    0.80    1.40
 -22   3   1    0.20    1.40
  22  -4  -1    2.30    1.80
  22  -4  -1    1.10    1.60
   4 -22   1    1.30    1.80
  22   4   1    1.10    1.50
 -22  -4   1    1.10    1.60
 -22   4  -1    1.80    2.00
  -4  22   1    0.90    1.80
 -22  -4   1    0.80    1.60
  22   4   1    0.40    1.50
  22   4  -1    0.80    1.50
 -22   4   1    1.70    1.70
 -22  -4  -1    0.70    1.90
  22  -4   1    0.50    1.20
 -22   4   1    1.80    1.80
  -4  22  -1    1.00    1.80
  22   4  -1    0.70    1.50
  22  -4   1    0.20    1.30
   4 -22  -1    1.10    1.80
  -5  22   1   53.79    6.10
  22   5   1   52.39    5.70
 -22  -5   1   53.89    6.20
  22  -5  -1   51.49    5.40
  22  -5  -1   50.59    5.60
 -22   5  -1   49.99    5.70
   5 -22   1   51.19    6.00
 -22  -5  -1   55.99    6.40
  22  -5   1   52.49    5.50
  22  -5   1   53.99    5.80
 -22   5   1   57.49    6.10
  -5  22  -1   47.60    5.90
   5 -22  -1   51.99    6.10
  22   5  -1   53.89    5.70
  22   5  -1   58.39    6.00
 -22   5   1   50.99    6.00
  22  -6  -1    5.20    2.80
  22  -6  -1    6.10    2.60
 -22  -6   1    3.10    2.20
 -22   6  -1    6.00    2.80
   6 -22   1    6.70    3.10
  22   6   1    4.40    2.50
  -6  22   1    5.70    2.80
  22   6  -1    5.60    2.50
 -22   6   1    5.20    2.60
  22  -6   1    5.90    2.60
  22  -6   1    5.70    2.90
  -6  22  -1    3.30    2.30
 -22   6   1    4.50    2.50
   6 -22  -1    3.90    2.50
   7 -22   1  155.48   10.20
 -22   7  -1  152.18    9.80
  22  -7  -1  152.98    9.20
  -7  22   1  139.89    9.60
  22  -7  -1  150.58    9.50
  22   7  -1  149.49    9.50
  -7  22  -1  138.69    9.60
   7 -22  -1  158.78   10.10
  22  -7   1  142.29    9.00
 -22   7   1  136.29    9.10
 -22   8  -1   48.10    7.50
  -8  22   1   48.50    7.40
  22  -8  -1   44.60    7.00
  22  -8  -1   45.80    5.30
   8 -22   1   46.70    7.20
  -8  22  -1   45.60    7.00
 -22   8   1   48.40    5.70
  22  -8   1   49.10    5.50
   8 -22  -1   50.69    6.10
  -9  22   1   90.19    7.90
  -9  22   1   78.89    7.40
 -22   9  -1   78.29    7.10
  22  -9  -1   91.39    7.40
  22  -9   1   84.89    7.10
  -9  22  -1   81.19    7.50
  -9  22  -1   78.19    7.60
 -22   9   1   85.89    7.40
 -10  22   1    3.10    2.30
 -10  22   1    2.80    2.30
 -22  10  -1    1.80    1.90
 -22  10   1    3.50    2.30
 -10  22  -1    3.80    2.50
 -10  22  -1    2.90    2.30
  22 -10   1    3.00    2.20
 -11  22   1   12.70    4.10
 -11  22   1   14.60    4.40
 -22  11  -1   14.80    4.40
 -11  22  -1   12.80    4.10
  22 -11   1   12.90    3.90
 -11  22  -1   14.20    4.50
 -22  11   1   11.20    3.70
 -12  22   1    2.40    2.10
 -12  22   1    4.70    2.80
 -22  12  -1    4.30    2.60
 -12  22  -1    2.70    2.30
 -13  22   1  112.39    9.00
 -13  22   1  100.19    9.30
 -13  22  -1  110.09    9.00
  23   0  -1   13.70    3.70
  23   0   1   10.60    3.20
 -23   0  -1   12.60    3.80
 -23   0   1    9.50    3.40
  23   0  -1   16.00    4.30
 -23  -1   1    2.00    2.00
  23   1   1    1.00    1.40
 -23   1  -1    0.70    1.50
  23  -1  -1    1.70    1.70
  -1  23   1    0.90    1.90
  23  -1  -1    1.30    1.50
  23   1  -1    0.70    1.50
  23  -1   1    0.90    1.50
 -23  -1  -1    0.80    1.60
  23   1  -1    2.20    1.90
 -23   1   1    0.80    1.60
  23  -2  -1   31.50    5.40
 -23  -2   1   31.50    5.80
 -23   2  -1   39.50    6.60
  -2  23   1   31.50    6.10
  23   2   1   37.50    6.30
  23  -2  -1   31.40    5.60
 -23  -2  -1   42.90    7.40
  23   2  -1   36.30    6.20
 -23   2   1   20.90    4.60
  23  -2   1   30.50    5.40
  23  -3  -1  117.39    8.00
 -23   3  -1  115.89    8.80
  -3  23   1  104.69    8.50
  23   3   1  109.19    8.00
  23  -3  -1   99.19    7.60
 -23  -3   1  113.59    8.80
 -23   3   1  120.39    8.90
  23  -3   1  122.99    8.40
 -23  -3  -1  105.19    8.50
  23   3  -1  110.39    8.10
  -4  23   1    4.20    2.60
  23   4   1    5.80    2.80
 -23   4  -1    3.20    2.20
  23  -4  -1    4.40    2.30
 -23  -4   1    5.10    2.60
  23  -4  -1    5.50    2.60
 -23   4   1    6.10    2.90
  23  -4   1    4.00    2.30
   4 -23  -1    6.10    3.00
  -4  23  -1    5.80    3.00
  23   4  -1    4.50    2.40
  -5  23   1  165.18   10.70
  23  -5  -1  172.68    9.70
 -23   5  -1  186.78   11.10
  23   5  -1  177.48   10.30
   5 -23  -1  167.38   10.70
 -23   5   1  158.28   10.00
  -5  23  -1  160.98   10.60
  23  -5   1  178.88   10.20
 -23   6  -1   42.80    7.10
  -6  23   1   42.60    7.20
  23  -6  -1   49.50    5.40
 -23   6   1   31.00    5.70
  -6  23  -1   36.00    6.50
  23  -6   1   43.90    5.30
   6 -23  -1   39.70    6.60
 -23   7  -1   12.50    3.90
  -7  23   1   10.80    3.70
  23  -7  -1   14.10    4.00
 -23   7   1    9.80    3.50
  23  -7   1   14.70    4.10
  -7  23  -1   12.60    4.20
   7 -23  -1   13.10    4.10
 -23   8  -1    2.20    2.00
  23  -8  -1    2.20    2.10
  -8  23   1    1.80    2.10
  23  -8   1    1.30    1.70
 -23   8   1    2.30    2.20
  -8  23  -1    1.20    1.90
   8 -23  -1    3.30    2.40
  -9  23   1    6.00    3.20
 -23   9  -1    5.50    2.80
  -9  23   1    3.90    2.50
 -23   9   1    4.60    2.60
  23  -9   1    7.10    3.10
 -23  10  -1    4.40    2.60
 -10  23   1    4.40    2.60
 -10  23   1    5.30    2.90
  23 -10   1    6.60    3.40
 -11  23   1   42.60    7.90
 -11  23   1   45.00    7.20
 -23  11  -1   48.50    7.80
 -12  23   1    0.60    1.80
  24   0   1    0.20    1.40
 -24   0   1    0.60    1.50
 -24   0  -1    0.10    1.50
  24   0  -1   -0.30    1.20
  24   1   1   30.80    5.80
 -24   1  -1   32.20    6.20
  24  -1  -1   31.70    5.80
 -24  -1   1   27.90    5.60
  24   1  -1   35.20    6.10
  24  -1   1   30.60    5.90
 -24   1   1   32.80    6.30
  24  -2  -1   -0.30    1.30
 -24   2  -1    0.60    1.70
 -24  -2   1    0.30    1.50
  24   2   1    0.20    1.50
  24   2  -1    0.00    1.20
  24  -2   1    0.50    1.40
 -24   2   1    0.00    1.30
  24  -3  -1   12.10    3.70
 -24   3  -1   13.00    4.10
 -24   3   1   10.10    3.60
  24   3  -1   16.40    4.40
  24  -3   1   13.70    3.70
  24  -4  -1   10.30    3.30
 -24   4  -1   12.40    3.90
 -24   4   1   11.90    3.70
  24  -4   1   11.80    3.60
 -24   5  -1    1.20    1.80
  24  -5  -1    2.00    2.10
 -24   5   1    1.20    1.90
  24  -5   1    2.50    2.10
 -24   6  -1    3.00    2.30
  24  -6  -1    5.70    2.80
  24  -6   1    6.20    2.90
 -24   6   1    3.70    2.40
 -24   7  -1  165.68   10.70
  24  -7   1  183.58   11.80
 -24   7   1  192.28   11.50
 -24   8  -1    3.70    2.50
  24  -8   1    2.00    2.00
 -24   9  -1    1.10    1.90
  25   0  -1   29.90    5.70
  25  -1  -1    2.40    1.90
  25   1  -1    0.80    1.50
 -25   1   1    2.00    2.10
  25  -2  -1    6.10    2.90
  25  -2   1    7.00    3.10
 -25   2   1    5.30    3.00
  25  -3  -1   40.50    6.40
  25  -3   1   40.60    6.40
 -25   3   1   45.60    7.40
  25  -4  -1   24.50    5.30
 -25   4   1   25.50    5.90
  25  -4   1   20.20    4.70
 -25   5   1    7.20    3.30
  25  -5   1    8.90    3.40
  25  -6   1    4.60    2.70
   0   0  -2   47.40    1.20
   0   0   2   49.00    1.20
   0  -1  -2    0.10    0.10
   0   1   2    0.00    0.10
   1   0   2    0.30    0.20
   0  -1   2    0.10    0.10
  -1   0   2    0.30    0.10
   0  -1   2   -0.10    0.10
   0   1  -2    0.20    0.10
  -1   0  -2    0.20    0.20
  -1   0  -2    0.10    0.10
   0   1  -2    0.10    0.10
   1   0  -2    0.30    0.10
  -1   0  -2    0.10    0.10
   0   1  -2    0.10    0.20
   0   1   2    0.00    0.10
   0   1   2    0.00    0.10
   1   0   2    0.10    0.20
   0  -1  -2    0.10    0.10
   0  -1   2    0.10    0.10
   0  -1  -2    0.40    0.20
  -1  -1   2    6.70    0.50
   1   1   2    7.00    0.60
   1  -1  -2    6.20    0.60
  -1   1  -2    8.10    0.60
  -1  -1  -2    7.40    0.60
   1   1  -2    7.00    0.60
   1   1  -2    9.10    0.60
   1   1  -2    7.80    0.60
  -1   1   2    7.30    0.50
  -1  -1  -2    9.10    0.70
  -1   1  -2    6.20    0.60
  -1  -1   2    9.10    0.60
   1  -1   2    7.30    0.60
   1  -1  -2    7.20    0.50
   1   1   2    7.00    0.60
   1  -1   2    7.10    0.70
  -1  -1   2    8.70    0.70
   1   1   2    6.90    0.70
  -2   0  -2  617.94    6.40
   0   2   2  645.44    5.80
  -2   0   2  627.74    5.70
  -2   0   2  633.14    4.70
   2   1   2  772.32    7.50
   1  -2   2  794.42    8.20
   1   2  -2  770.92    6.90
  -1  -2  -2  780.12    7.40
   2   1  -2  784.22    6.70
  -2   1   2  820.12    7.50
  -1  -2   2  813.92    6.50
  -1   2  -2  766.52    8.10
   1  -2  -2  768.32    7.90
  -2  -1  -2  801.52    7.80
   1  -2  -2  797.42    5.10
   2   1  -2  804.52    6.30
  -1   2  -2  769.52    7.50
  -2  -2  -2 1416.36   11.40
   2  -2   2 1440.06   11.20
   2   2  -2 1406.96   10.20
  -2   2   2 1472.45   12.20
  -2   2   2 1408.66    9.80
   2   2  -2 1423.26    9.90
  -2  -2   2 1452.55   10.40
  -2  -2   2 1444.36   10.10
   3   0   2    0.10    0.20
  -3   0   2    0.20    0.20
   0  -3  -2    0.10    0.30
   3   0  -2    0.30    0.20
  -3   0  -2    0.10    0.20
   3   0   2    0.00    0.20
   0   3  -2    0.00    0.20
   0   3  -2    0.10    0.30
   0   3   2   -0.10    0.20
  -3   0   2    0.10    0.20
  -3   0  -2    0.10    0.20
   0  -3  -2    0.30    0.30
   0   3   2    0.00    0.20
   3   0   2    0.00    0.20
  -3   0  -2    0.00    0.20
   3   0  -2    0.10    0.20
   0   3   2    0.10    0.20
   3   0  -2    0.10    0.20
   0  -3   2    0.10    0.20
  -3   0   2    0.10    0.20
   0  -3  -2    0.50    0.30
   0  -3   2    0.20    0.30
   0   3  -2    0.30    0.30
   0  -3   2    0.50    0.30
  -3  -1   2  478.95    5.90
  -1  -3  -2  495.85    6.80
   1  -3   2  493.85    7.40
  -3   1  -2  490.85    6.90
   1   3  -2  505.25    7.00
   3   1   2  481.75    6.90
  -3  -1   2  497.15    6.50
   1   3  -2  512.95    6.50
  -3  -1   2  492.65    6.10
   3  -1  -2  498.65    4.60
   1  -3   2  494.45    7.30
  -1   3   2  504.65    5.50
  -3   1  -2  505.85    6.80
  -3   1  -2  493.35    6.80
  -1   3  -2  515.55    7.50
   3  -1   2  462.85    6.50
   3  -1   2  464.85    6.70
  -1   3  -2  472.05    7.20
  -3  -1  -2  485.35    7.00
  -3   1   2  468.15    5.40
   3  -1   2  472.95    6.60
  -1   3  -2  475.35    7.00
  -3   1   2  475.45    6.50
  -1  -3   2  506.15    6.40
   1   3   2  498.65    6.80
  -3   1   2  501.75    4.70
  -3   2  -2  483.65    7.10
   3  -2  -2  486.05    7.40
  -2   3   2  512.75    6.90
   3  -2  -2  505.55    4.80
   2   3  -2  465.85    6.60
  -3  -2   2  476.75    6.60
  -2   3   2  468.35    7.70
   2   3  -2  498.35    6.90
   3  -2  -2  503.65    6.30
  -2  -3   2  488.35    7.30
  -2  -3   2  504.25    7.00
  -3   2   2  487.95    4.70
  -2   3  -2  486.35    7.70
   3  -2   2  467.45    6.90
   3   2  -2  490.15    6.70
   2  -3  -2  476.65    7.80
   2  -3  -2  494.15    5.50
  -3   2   2  479.75    6.20
   2  -3  -2  474.45    6.70
  -2  -3   2  467.15    6.50
   3  -2   2  474.35    7.10
   3  -3   2  596.54    8.60
   3  -3   2  627.94    9.20
  -3   3   2  611.54    8.30
   3   3  -2  624.14    8.30
  -3   3   2  595.04    8.10
   3   3  -2  616.14    8.40
   3  -3   2  627.04    9.10
  -3  -3   2  601.74    8.30
  -3  -3   2  646.14    8.50
  -3   3  -2  641.64    9.10
   0   4   2 1106.69   10.90
   4   0   2 1174.88   11.90
   0  -4  -2 1127.49   11.00
   4   0  -2 1121.09    9.90
  -4  -1   2  253.87    5.00
   4  -1  -2  272.87    4.90
   1  -4   2  265.17    5.90
   1   4  -2  258.37    5.50
   1   4  -2  271.17    5.80
  -1  -4  -2  272.67    5.60
   4   1   2  272.17    5.70
  -1   4   2  241.08    5.70
  -1  -4  -2  233.18    5.80
  -4  -1   2  251.67    4.90
   1   4  -2  239.98    5.10
  -4   1   2  242.78    5.30
   4   1  -2  242.28    4.90
  -1  -4   2  256.37    5.30
  -4   1   2  266.37    4.90
   4  -1   2  277.17    5.60
  -1   4  -2  269.87    6.10
   4   1  -2  250.77    4.90
   1  -4  -2  255.37    5.20
   4  -1   2  235.58    5.40
  -1   4  -2  257.37    5.70
  -1   4  -2  268.67    5.80
   1   4   2  255.77    5.50
   1   4   2  253.57    5.50
  -2   4   2  116.99    4.30
  -4  -2   2  113.69    3.70
   4  -2  -2  103.49    2.50
   2   4  -2  107.09    3.70
   4   2   2  101.79    3.70
   2   4  -2  104.69    3.80
  -4  -2   2  114.19    3.50
   4   2   2  118.69    4.10
  -4  -2   2  117.29    3.80
  -2   4   2  121.79    3.20
   4  -2  -2  112.29    3.30
   4  -2  -2  107.69    3.80
   2   4   2  110.89    3.80
  -2   4  -2   98.49    3.80
   4  -2   2  109.79    3.80
   2  -4  -2  107.99    3.00
   4   2  -2  107.69    3.60
  -2   4  -2  106.29    4.10
   2  -4  -2  115.59    3.80
   4  -2   2  116.99    3.70
  -2   4  -2  111.99    4.20
  -2  -4   2  110.09    3.60
   4  -2   2  116.09    3.90
  -4   2   2  115.39    2.80
  -4   2   2  115.09    3.40
   4   2  -2  107.39    3.50
   2   4   2  101.29    3.70
  -3   4   2  363.96    7.00
  -3  -4  -2  374.36    7.50
   3   4  -2  362.86    7.00
   3   4  -2  348.27    7.00
  -4   3  -2  383.86    7.70
  -3  -4  -2  354.46    7.40
   4  -3   2  359.36    6.90
  -3  -4   2  381.36    7.60
   3  -4  -2  346.77    7.80
  -4   3   2  376.96    7.80
  -4  -3  -2  346.07    7.30
  -4   3   2  344.37    6.50
  -4  -3  -2  356.16    7.20
   4   3  -2  387.86    7.20
  -4   3   2  368.76    5.40
  -4  -3  -2  388.16    7.70
  -3   4  -2  395.96    7.70
   3  -4  -2  366.86    5.90
  -4   4   2 3153.98   24.60
  -4  -4  -2 3143.39   23.20
  -4   4  -2 2998.80   22.00
   0  -5   2    0.20    0.40
   5   0  -2    0.00    0.30
   0   5  -2    0.10    0.30
   0   5   2    0.00    0.30
   0   5   2    0.30    0.40
  -5   0   2    0.30    0.30
   0  -5  -2    0.20    0.30
  -5   0  -2    0.10    0.30
  -5   0  -2    0.00    0.30
  -5   0   2    0.10    0.30
   5   0   2    0.10    0.30
   5   0  -2    0.10    0.30
   5   0  -2    0.00    0.30
  -1   5   2   24.20    1.80
   1  -5   2   23.60    2.00
  -5  -1   2   20.60    1.60
   1   5  -2   19.60    1.70
  -1  -5  -2   26.80    2.10
  -5   1  -2   25.90    2.00
   5  -1  -2   23.50    1.50
   5  -1  -2   23.40    1.70
  -1  -5  -2   26.20    2.00
   5   1  -2   21.60    1.60
  -5  -1  -2   23.80    2.00
   1   5   2   20.90    1.80
   5  -1   2   21.60    1.70
  -1  -5   2   23.00    1.90
  -1   5  -2   22.10    1.90
   5   1  -2   22.60    1.70
  -5   1   2   22.10    1.60
   5   1  -2   22.80    1.80
   1  -5  -2   22.70    1.60
   1  -5  -2   21.90    2.00
  -5  -1  -2   24.90    2.10
  -5   1   2   22.50    1.50
  -1  -5   2   26.70    2.00
   2  -5   2  683.43   11.10
  -2   5   2  638.84    9.50
  -2   5   2  661.53    8.50
   5  -2  -2  624.54    7.20
  -5   2  -2  666.43   10.20
  -2  -5  -2  629.14    9.80
   2  -5   2  614.54   10.20
  -2  -5  -2  627.84   10.10
  -2  -5  -2  644.04   10.00
   5   2  -2  622.64    9.00
  -2  -5   2  617.64    9.60
  -5   2   2  670.33    7.70
   2  -5  -2  647.14    8.10
   2  -5  -2  683.03   11.10
   5   2  -2  661.33    9.50
  -2  -5   2  651.53   10.30
  -3   5   2   18.10    1.50
   3   5  -2   17.50    1.80
   5  -3  -2   14.40    1.20
   5  -3  -2   18.70    1.90
   3  -5   2   17.60    1.90
  -3  -5  -2   17.60    1.80
   5   3   2   17.40    1.80
   5   3   2   18.20    1.90
   5   3   2   16.00    1.70
  -3  -5  -2   15.80    1.70
   3  -5   2   17.60    2.00
  -5   3  -2   16.90    1.70
  -5   3  -2   16.00    1.70
  -5  -3   2   15.30    1.60
   5  -3  -2   17.10    1.60
  -3  -5  -2   15.00    1.70
  -5   3  -2   19.10    1.90
  -5  -3   2   14.80    1.60
  -5  -3   2   15.30    1.60
  -5  -3  -2   13.30    2.10
   3   5   2   15.40    1.70
   3   5   2   17.10    1.80
   3   5   2   18.10    1.80
  -5   3   2   15.80    1.30
  -5  -3  -2   17.70    1.90
   3  -5  -2   17.30    1.80
  -5   3   2   17.40    1.80
   5  -3   2   18.30    1.80
   3  -5  -2   18.40    1.60
  -3  -5   2   14.70    1.70
   3  -5  -2   18.50    2.00
  -3  -5   2   17.90    1.70
  -3  -5   2   17.00    1.70
   5  -3   2   19.60    1.80
  -5  -4   2  151.68    5.10
   4   5  -2  157.28    5.30
   4   5  -2  159.98    5.50
  -5  -4   2  148.09    5.30
   4   5  -2  154.28    5.20
   5  -4  -2  133.79    4.00
  -4  -5  -2  130.69    5.10
   5  -4  -2  162.18    5.80
   5   4   2  152.08    5.50
   5   4   2  163.78    5.60
  -5  -4   2  138.69    4.90
   5   4   2  162.98    5.60
  -5   4  -2  163.38    5.70
  -4  -5  -2  150.58    5.30
  -4   5   2  138.79    4.20
  -4   5   2  158.58    6.00
  -5   4  -2  149.69    5.40
  -4  -5  -2  155.88    5.60
  -5   4  -2  153.68    5.10
  -4   5  -2  137.19    5.20
  -4   5  -2  153.08    5.60
   5  -4   2  166.18    5.60
   5   4  -2  140.79    5.00
  -4   5  -2  138.09    5.40
  -4   5  -2  163.08    5.90
   4   5   2  147.09    5.40
   5   4  -2  167.08    5.50
   5   4  -2  163.48    5.30
  -4  -5   2  140.39    4.90
  -5  -4  -2  129.89    5.90
   4   5   2  167.18    5.70
   5  -4   2  141.89    5.20
  -5   4   2  145.39    4.90
  -5   4   2  144.49    5.50
  -4  -5   2  140.99    5.00
  -4   5  -2  144.79    5.60
  -5  -4  -2  155.38    5.50
  -5   5   2  776.02   10.50
  -5   5  -2  815.82   12.60
  -5   5  -2  831.32   13.70
  -5  -5  -2  791.02   12.70
   5   5  -2  821.22   12.50
   5   5   2  827.82   12.90
  -5   5   2  812.82   12.60
  -5   5   2  851.91   12.90
   5   5   2  825.62   13.40
  -5  -5   2  820.42   13.20
   0  -6   2    1.90    0.80
  -6   0  -2    1.30    0.70
  -6   0  -2    1.10    0.60
   6   0   2    2.50    0.90
   0  -6   2    1.70    0.70
   6   0  -2    1.60    0.60
   0   6   2    1.40    0.70
   0  -6  -2    1.90    0.80
   0  -6  -2    2.30    0.80
   6   0  -2    3.10    0.90
   0   6  -2    2.30    0.90
   0   6  -2    2.20    0.90
   0   6   2    1.80    0.70
  -6   0   2    2.00    0.80
   0  -6  -2    1.80    0.80
  -6   0  -2    2.50    1.00
  -6   1  -2    1.90    0.80
   1  -6   2    2.40    0.90
  -6   1  -2    1.50    0.70
  -1  -6  -2    1.80    0.70
  -6  -1   2    1.90    0.80
  -1  -6  -2    1.40    0.70
  -1   6   2    1.10    0.50
  -1  -6  -2    1.90    0.90
   1   6  -2    2.20    0.80
   1  -6   2    2.10    0.90
   6   1   2    1.80    0.80
   1  -6   2    1.40    0.80
   6  -1  -2    1.90    0.70
   6   1   2    1.40    0.70
   1   6  -2    1.30    0.60
   6  -1  -2    1.60    0.60
   6  -1  -2    2.50    1.00
  -6   1  -2    1.00    0.60
  -6  -1   2    1.50    0.70
   1   6   2    1.40    0.80
  -6  -1  -2    2.00    0.90
  -1  -6   2    1.70    0.80
  -1  -6   2    0.90    0.50
  -1  -6   2    1.40    0.80
  -6   1   2    1.90    0.80
  -1   6  -2    1.00    0.60
  -6  -1  -2    1.70    0.80
  -1   6  -2    1.60    0.80
  -6  -1  -2    1.60    0.80
   6   1  -2    2.50    0.80
  -1   6  -2    1.40    0.70
   1  -6  -2    0.80    0.50
   1   6   2    1.50    0.70
   6  -1   2    2.40    1.00
  -6   1   2    1.40    0.70
   6  -1   2    1.60    0.80
   1  -6  -2    1.70    0.80
  -6  -2   2 1093.39   14.20
  -6  -2   2 1158.98   13.60
   2  -6   2 1184.28   15.70
  -2  -6  -2 1137.79   14.90
   2  -6   2 1139.79   14.80
   2   6  -2 1158.38   14.30
   2  -6   2 1129.69   15.60
  -2   6   2 1164.98   14.00
   2   6  -2 1110.09   13.70
   2   6  -2 1153.48   14.80
  -2   6  -2 1158.98   14.60
  -6   2   2 1160.78   13.00
  -6  -2  -2 1189.08   15.10
   2  -6  -2 1111.29   13.90
  -2   6  -2 1138.29   15.20
  -2  -6   2 1181.78   14.70
  -6   2   2 1151.78   14.50
   2   6   2 1097.39   14.20
   2   6   2 1187.28   15.40
  -6  -2  -2 1124.89   14.70
  -6  -2  -2 1137.39   14.80
   6  -2   2 1130.89   14.10
   2  -6  -2 1174.98   16.00
   3  -6   2  258.97    7.20
   6  -3  -2  250.67    5.30
  -6   3  -2  227.68    6.10
   3  -6   2  237.78    7.30
  -3   6   2  276.17    6.20
  -6  -3   2  260.97    6.90
  -3  -6  -2  271.47    8.60
  -6  -3   2  259.37    7.00
   3   6  -2  275.37    7.10
   6   3   2  260.27    7.30
  -3  -6  -2  263.87    7.10
  -6   3  -2  265.67    8.00
   6   3   2  234.08    6.90
   6   3   2  253.77    7.00
   3  -6   2  254.17    7.70
   6  -3  -2  273.87    7.30
  -3  -6  -2  249.97    7.00
  -3   6   2  234.88    7.30
  -3   6   2  236.98    6.60
  -6   3  -2  272.57    7.40
  -6  -3  -2  226.18    6.80
  -3   6  -2  226.08    7.00
  -6  -3  -2  231.38    6.90
   6  -3   2  274.07    7.10
   3   6   2  256.37    7.10
   6   3  -2  272.27    7.00
  -6   3   2  267.57    5.50
  -3  -6   2  266.07    7.00
   6   3  -2  258.57    6.60
   3   6   2  234.38    6.80
  -6  -3  -2  227.58    6.80
   3  -6  -2  270.17    8.00
   6  -3   2  242.78    6.90
  -6   3   2  259.77    6.40
  -3   6  -2  247.88    7.40
   6  -3   2  240.38    6.20
   3   6   2  263.57    7.20
   3  -6  -2  264.57    7.20
   4   6  -2  714.53   11.80
  -4   6   2  645.24    9.60
   6   4   2  711.63   12.40
  -6   4  -2  655.03   12.10
  -4  -6  -2  642.54   11.60
   6  -4  -2  713.03   12.40
  -6  -4   2  646.74   11.50
   6  -4  -2  662.93    9.00
  -4  -6  -2  685.53   12.30
   6   4   2  680.03   12.20
  -6  -4   2  700.23   11.50
  -6   4   2  705.33   11.30
  -4  -6   2  670.73   11.60
  -4   6  -2  719.03   12.20
   6  -4   2  673.63   12.00
   6   4  -2  644.84   11.20
  -4   6  -2  654.63   11.90
  -6   4   2  700.73   12.50
  -4   6  -2  639.84   12.40
   4   6   2  691.33   12.30
   6  -4   2  709.03   11.20
  -5   6   2  860.01   14.00
  -6  -5   2  856.11   13.30
  -5  -6  -2  862.91   14.00
  -5   6   2  897.01   14.20
   6   5   2  926.31   14.50
   6   5   2  928.01   14.60
  -6   5  -2  933.11   13.70
  -6  -5   2  899.01   13.80
  -5   6   2  862.01   15.40
  -5  -6  -2  848.32   14.20
   5   6  -2  855.41   14.00
   5   6  -2  939.31   14.20
   5   6   2  911.01   14.40
  -5   6  -2  848.32   14.50
   6   5  -2  941.01   14.10
  -5   6  -2  920.11   15.00
  -5   6  -2  910.81   15.20
  -5   6  -2  858.41   14.10
  -5   6  -2  916.21   14.00
  -6   5   2  925.21   13.80
   6  -5   2  920.61   14.60
   6  -5   2  888.31   14.50
   6   6   2   34.20    3.00
  -6   6  -2   28.30    2.90
  -6   6  -2   30.40    3.00
  -6  -6   2   29.60    2.70
   6   6  -2   32.20    2.80
  -6   6   2   27.50    2.20
   6   6   2   32.00    3.00
  -6   6  -2   31.00    2.90
  -6   6  -2   31.80    2.80
   6   6  -2   35.00    3.00
  -6   6   2   29.30    3.10
  -6   6  -2   34.60    2.80
  -6  -6   2   31.30    2.80
  -6  -6   2   30.30    2.90
  -6   6   2   33.70    2.90
  -6   6  -2   35.20    3.20
  -6  -6  -2   28.30    2.70
  -6  -6  -2   31.50    3.00
  -6   6   2   29.40    2.70
   6   6  -2   33.30    2.90
  -6   6   2   33.80    3.20
  -7   0  -2    0.30    0.80
   0   7  -2    1.00    0.60
  -7   0   2    0.00    0.30
  -7   0   2    0.20    0.40
  -7   0  -2    0.00    0.40
   0   7  -2    0.10    0.50
   7   0  -2    0.10    0.40
   0  -7  -2    0.20    0.40
   0  -7   2    0.10    0.40
  -7   0  -2    0.50    0.60
   0   7   2    0.10    0.30
   7   0   2    0.10    0.40
   0  -7   2    0.20    0.50
   0  -7  -2    1.10    0.70
   0   7   2    0.10    0.40
   0   7  -2    0.20    0.50
   0   7   2    0.30    0.50
  -7   0   2   -0.10    0.30
   7   0  -2    0.00    0.30
   7   0   2    0.10    0.40
  -7  -1   2  369.46    8.50
  -7   1  -2  393.16    8.70
  -7   1  -2  393.66    9.20
   7  -1  -2  376.26    8.70
  -7  -1   2  395.26    8.20
   1  -7   2  386.26    9.10
   1  -7   2  350.66    8.70
  -1  -7  -2  362.76    8.40
  -1  -7  -2  349.27    8.50
   1   7  -2  382.46    8.70
  -1  -7  -2  408.16    8.90
  -7  -1   2  364.26    8.20
   7   1   2  400.76    9.20
   7  -1  -2  387.16    8.00
  -1   7   2  403.86    8.80
  -1   7   2  373.46    9.10
   7  -1  -2  382.36    7.20
   1  -7   2  407.06    8.90
   1   7  -2  356.66    8.50
  -7   1  -2  380.96    8.70
  -7  -1  -2  392.46    9.30
  -1  -7   2  375.96    8.80
  -7   1   2  370.16    8.60
  -1  -7   2  360.46    8.40
   1  -7  -2  376.86    9.20
   7  -1   2  414.36    8.70
  -1  -7   2  381.56    8.60
   1  -7  -2  371.56    8.40
  -7  -1  -2  412.16    9.20
   1  -7  -2  376.56    7.80
  -7  -1  -2  415.66    9.40
  -1   7  -2  356.56    8.60
  -1   7  -2  381.06    9.00
   7  -1   2  392.26    8.70
   1   7   2  372.56    8.50
  -1   7  -2  361.96    8.50
   1   7   2  371.86    8.40
   7   1  -2  393.86    8.10
   7   1  -2  408.46    8.90
   1   7   2  362.36    8.70
  -7   2  -2 1432.26   17.60
[truncated: 14,871,050 more chars]
